# Supplementary material for: Identification of Differentially Expressed Genes in the Pheromone Glands of Mated and Virgin Bombyx mori by Digital Gene Expression Profiling
Source: PLoS One. 2014 Oct 20;9(10):e111003. doi: 10.1371/journal.pone.0111003 (PMC4203833; doi:10.1371/journal.pone.0111003)
Supplement: Table S1 — Differentially expressed genes between M1 and V1. (XLS) [file pone.0111003.s005.xls]

## Sheet: Sheet1
Supplemental Table S1. Differentially expressed genes between V1 PGs and M1 PGs
Gene	TPM-V1	TPM-M1	log2 Ratio(M1/V1)	P-value	FDR	Blast nr
BGIBMGA013803-TA	0.01	17.5841	10.7801	1.25e-07	3.77e-06	gi|153791426|ref|NP_001093312.1|/2.70059e-99/gloverin 3 precursor [Bombyx mori]
BGIBMGA002747-TA	0.01	17.077	10.7378	5.14e-09	1.88e-07	gi|112983296|ref|NP_001037006.1|/2.8163e-112/attacin precursor [Bombyx mori]
BGIBMGA005658-TA	0.787871	48.532	5.94483	2.73e-18	2.03e-16	gi|112982697|ref|NP_001037683.1|/3.19011e-100/gloverin 2 precursor [Bombyx mori]
BGIBMGA007852-PA	0.362671	9.38933	4.69429	1.47e-07	4.41e-06	gi|357619515|gb|EHJ72060.1|/7.50506e-118/hypothetical protein KGM_03004 [Danaus plexippus]
BGIBMGA000861-TA	0.91393	21.2134	4.53675	9.07e-07	2.43e-05	gi|112983312|ref|NP_001037004.1|/1.70097e-44/antimicrobial protein 6Tox precursor [Bombyx mori]
BGIBMGA001744-TA	0.42707	7.62524	4.15824	3.31e-05	0.000672567	gi|357611920|gb|EHJ67719.1|/2.26127e-55/putative zinc finger protein 228 [Danaus plexippus]
BGIBMGA002739-TA	2.5505	40.9848	4.00623	8.43e-16	5.45e-14	gi|112983296|ref|NP_001037006.1|/1.82547e-111/attacin precursor [Bombyx mori]
BGIBMGA002910-PA	2.27639	25.5157	3.48656	8.59e-22	7.66e-20	gi|357616845|gb|EHJ70439.1|/3.10443e-147/putative sulfate transporter [Danaus plexippus]
BGIBMGA004869-TA	15.7574	139.266	3.14374	1.12e-17	8.11e-16	gi|56462340|gb|AAV91453.1|/6.18155e-26/protease inhibitor 6 [Lonomia obliqua]
BGIBMGA013865-TA	15.1436	121.674	3.00623	2.24e-28	2.55e-26	gi|112982699|ref|NP_001037684.1|/2.24913e-98/gloverin 4 precursor [Bombyx mori]
BGIBMGA010439-TA	46.6899	369.816	2.98562	1.28e-66	3.41e-64	gi|112984208|ref|NP_001037448.1|/9.57932e-80/lysozyme precursor [Bombyx mori]
BGIBMGA001816-TA	4.01517	31.2364	2.95969	8.44e-11	3.72e-09	gi|190702380|gb|ACE75273.1|/5.14266e-39/retroelement polyprotein [Glyptapanteles flavicoxis]
BGIBMGA000774-TA	2.16078	13.0744	2.59712	1.35e-09	5.15e-08	gi|306518658|ref|NP_001182392.1|/0/carboxyl/cholinesterase 6 precursor [Bombyx mori]
BGIBMGA004075-TA	23.9907	122.385	2.35088	4.88e-11	2.22e-09	gi|262034581|gb|ACY06915.1|/3.69095e-15/putative cuticle protein CPG36 [Bombyx mori]
BGIBMGA008140-TA	1.52322	6.79917	2.15824	9.18e-07	2.46e-05	gi|357602481|gb|EHJ63415.1|/0/putative zinc finger protein 484 [Danaus plexippus]
BGIBMGA006775-TA	354.909	1529.81	2.10783	4.59e-237	5.1e-234	gi|187281722|ref|NP_001119732.1|/2.65646e-79/lebocin-3 precursor [Bombyx mori]
BGIBMGA006176-TA	7.0483	29.8884	2.08424	2.71e-11	1.24e-09	gi|357620502|gb|EHJ72667.1|/5.23637e-124/putative venom acid phosphatase [Danaus plexippus]
BGIBMGA005608-TA	4.96913	19.8321	1.99677	7.22e-09	2.56e-07	gi|195174265|ref|XP_002027899.1|/2.99294e-71/GL27092 [Drosophila persimilis]
BGIBMGA010949-TA	16.492	61.6526	1.9024	1.48e-07	4.41e-06	-
BGIBMGA012309-TA	15.6802	56.3931	1.84658	5.86e-14	3.36e-12	gi|357603447|gb|EHJ63776.1|/6.19605e-124/hypothetical protein KGM_14041 [Danaus plexippus]
BGIBMGA007803-TA	7.46332	25.9498	1.79784	1.03e-07	3.17e-06	gi|357626863|gb|EHJ76775.1|/8.05631e-150/hypothetical protein KGM_02205 [Danaus plexippus]
BGIBMGA000359-TA	2.36675	8.1265	1.77973	1.52e-05	0.000325448	gi|357613519|gb|EHJ68561.1|/4.77596e-168/putative rapamycin-insensitive companion of Tor [Danaus plexippus]
BGIBMGA008344-TA	10.9672	34.9672	1.67281	3.43e-05	0.00069548	-
BGIBMGA004307-TA	33.2932	103.153	1.63149	9.43e-06	0.000212546	gi|389609901|dbj|BAM18562.1|/2.62721e-16/unknown unsecreted protein [Papilio xuthus]
BGIBMGA007890-TA	48.2709	144.794	1.58477	2.07e-07	6.05e-06	-
BGIBMGA010548-TA	459.98	1376.06	1.58089	2.5e-158	1.61e-155	-
BGIBMGA010549-TA	116.689	343.115	1.55602	2.8e-34	3.98e-32	gi|83317874|ref|XP_731351.1|/8.28927e-31/erythrocyte membrane-associated giant protein antigen 332 [Plasmodium yoelii yoelii 17XNL]
BGIBMGA005013-TA	722.539	2120.28	1.55311	0	0	gi|326429423|gb|EGD74993.1|/2.29015e-23/hypothetical protein PTSG_07216 [Salpingoeca sp. ATCC 50818]
BGIBMGA008440-TA	24.4169	71.6044	1.55217	3.06e-42	5.41e-40	gi|160333247|ref|NP_001103811.1|/0/aldehyde oxidase 2 [Bombyx mori]
BGIBMGA003573-TA	3.30779	9.67925	1.54903	1.98e-05	0.000416381	gi|345498404|ref|XP_001607339.2|/8.45088e-117/PREDICTED: atlastin-like isoform 1 [Nasonia vitripennis]
BGIBMGA006544-TA	73.6221	213.041	1.53292	8.03e-08	2.51e-06	gi|197209892|ref|NP_001127710.1|/5.14504e-12/neuropeptide receptor A13 [Bombyx mori]
BGIBMGA002565-TA	1047.17	3014.41	1.52539	0	0	gi|357618383|gb|EHJ71386.1|/1.04238e-45/hypothetical protein KGM_16230 [Danaus plexippus]
BGIBMGA008038-TA	31.299	88.2961	1.49623	7.23e-12	3.49e-10	gi|112983994|ref|NP_001036836.1|/5.48381e-103/peptidoglycan recognition protein precursor [Bombyx mori]
BGIBMGA002704-TA	20.844	56.5405	1.43965	2.72e-06	6.76e-05	gi|357605980|gb|EHJ64856.1|/1.76273e-63/hypothetical protein KGM_18288 [Danaus plexippus]
BGIBMGA009953-PA	33.5915	90.1678	1.42452	1.05e-28	1.22e-26	gi|357601811|gb|EHJ63159.1|/1.63125e-75/serine protease inhibitor 28 [Danaus plexippus]
BGIBMGA008960-TA	565.806	1485.31	1.39239	3.71e-158	2.27e-155	gi|357608774|gb|EHJ66143.1|/8.912e-77/lipase [Danaus plexippus]
BGIBMGA009953-PA	26.1123	68.3449	1.38811	2.88e-24	2.79e-22	gi|357601811|gb|EHJ63159.1|/1.29305e-79/serine protease inhibitor 28 [Danaus plexippus]
BGIBMGA005961-TA	35.3779	90.8018	1.35987	2.73e-05	0.000562933	gi|357626827|gb|EHJ76751.1|/1.54526e-29/hypothetical protein KGM_12467 [Danaus plexippus]
BGIBMGA006856-TA	57.7488	148.208	1.35976	1.42e-276	2.17e-273	gi|357612664|gb|EHJ68109.1|/0/hypothetical protein KGM_01730 [Danaus plexippus]
BGIBMGA000065-TA	7.05193	17.3757	1.30098	5.01e-05	0.000961864	gi|357616209|gb|EHJ70067.1|/3.91528e-122/hypothetical protein KGM_18427 [Danaus plexippus]
BGIBMGA011609-TA	10.2737	25.2222	1.29574	4.79e-06	0.000113723	gi|112984204|ref|NP_001037450.1|/0/beta-1,3-glucan recognition protein 2 precursor [Bombyx mori]
BGIBMGA013097-TA	34.8633	85.4585	1.29352	5.07e-10	2.06e-08	gi|242013353|ref|XP_002427374.1|/6.92549e-54/protein C22orf13, putative [Pediculus humanus corporis]
BGIBMGA007926-TA	43.6194	106.809	1.29199	1.85e-06	4.73e-05	-
BGIBMGA012605-PA	35.8162	87.1029	1.28211	1.75e-05	0.000370815	gi|290560946|ref|NP_001166733.1|/9.93862e-08/cuticular protein RR-1 motif 15 precursor [Bombyx mori]
BGIBMGA003404-TA	46.7995	113.523	1.27842	1.86e-15	1.18e-13	gi|389609081|dbj|BAM18152.1|/9.61312e-39/takeout/JHBP like protein [Papilio xuthus]
BGIBMGA007768-TA	20.9348	50.6421	1.27443	1.03e-05	0.000230802	gi|357612901|gb|EHJ68227.1|/1.23497e-95/dtdp-glucose 4-6-dehydratase [Danaus plexippus]
BGIBMGA000659-TA	28.1442	67.2713	1.25715	7.45e-10	2.96e-08	gi|357631079|gb|EHJ78784.1|/5.66677e-122/hypothetical protein KGM_02945 [Danaus plexippus]
BGIBMGA007922-TA	14.3188	34.0879	1.25135	5.88e-16	3.84e-14	gi|357607359|gb|EHJ65470.1|/0/hypothetical protein KGM_05643 [Danaus plexippus]
BGIBMGA012035-TA	15.0798	35.8996	1.25135	8.51e-06	0.000195018	gi|326913363|ref|XP_003203008.1|/1.65233e-73/PREDICTED: ATP-binding cassette sub-family G member 1-like [Meleagris gallopavo]
BGIBMGA008382-TA	43.703	103.493	1.24373	5.04e-14	2.93e-12	gi|357629404|gb|EHJ78192.1|/5.39775e-93/hypothetical protein KGM_04116 [Danaus plexippus]
BGIBMGA011687-TA	28.356	66.4267	1.22811	1.62e-18	1.21e-16	gi|357628549|gb|EHJ77844.1|/0/putative leukocyte receptor cluster member [Danaus plexippus]
BGIBMGA012171-PA	23.911	55.5002	1.21482	4.28e-05	0.000844806	gi|195060088|ref|XP_001995752.1|/3.64112e-48/GH17926 [Drosophila grimshawi]
BGIBMGA004806-TA	3.3222	7.67633	1.20828	7.93e-10	3.12e-08	gi|112983040|ref|NP_001037071.1|/0/chlorophyllide A binding protein precursor [Bombyx mori]
BGIBMGA005042-TA	28.4861	65.6959	1.20554	2.71e-07	7.86e-06	gi|114052577|ref|NP_001040259.1|/2.43207e-107/Mo-molybdopterin cofactor sulfurase [Bombyx mori]
BGIBMGA007656-TA	56.2165	127.668	1.18333	4.17e-08	1.35e-06	gi|222137596|gb|ACM45325.1|/9.57021e-72/rbp1-like RNA-binding protein PB [Bombyx mori]
BGIBMGA000210-TA	27.049	60.9181	1.17129	2e-06	5.08e-05	-
BGIBMGA001865-TA	22.751	51.0372	1.16562	8.75e-06	0.000199871	gi|357603482|gb|EHJ63800.1|/4.38094e-120/putative UDP-glucose 4-epimerase [Danaus plexippus]
BGIBMGA012171-TA	52.5213	117.617	1.16312	4.62e-08	1.48e-06	-
BGIBMGA007880-PA	178.737	396.59	1.14981	9.73e-13	5.03e-11	gi|357627180|gb|EHJ76952.1|/2.64633e-21/acyltransferase [Danaus plexippus]
BGIBMGA006185-TA	200.298	444.104	1.14875	4.6e-28	5.07e-26	gi|197209926|ref|NP_001127727.1|/3.47691e-74/fatty acid transport protein [Bombyx mori]
BGIBMGA009072-TA	455.272	1009.3	1.14855	9.22e-31	1.15e-28	gi|112983466|ref|NP_001037532.1|/1.3091e-12/fungal protease inhibitor F precursor [Bombyx mori]
BGIBMGA011085-TA	7.41315	16.4011	1.14564	6.35e-09	2.26e-07	gi|357611178|gb|EHJ67353.1|/0/putative toll [Danaus plexippus]
BGIBMGA004416-TA	69.2663	152.015	1.13399	1.02e-16	6.96e-15	gi|357627916|gb|EHJ77437.1|/2.31392e-122/hypothetical protein KGM_14760 [Danaus plexippus]
BGIBMGA012319-TA	17.846	39.1053	1.13177	5.08e-06	0.000120361	gi|357603462|gb|EHJ63791.1|/1.3866e-82/putative tyrosine-protein kinase pr2 [Danaus plexippus]
BGIBMGA011457-TA	40.787	89.0073	1.12582	6.23e-09	2.23e-07	gi|357628913|gb|EHJ78023.1|/5.05672e-74/hypothetical protein KGM_00533 [Danaus plexippus]
BGIBMGA012427-TA	84.4729	183.737	1.12108	9.47e-26	9.8e-24	gi|114053005|ref|NP_001040537.1|/0/serine protease 7 precursor [Bombyx mori]
BGIBMGA003462-TA	20.7157	44.3306	1.09757	4.32e-08	1.39e-06	gi|109706823|gb|ABG42998.1|/2.52274e-136/splicing factor 45 [Bombyx mori]
BGIBMGA004727-TA	44.1631	94.4583	1.09684	7.54e-11	3.35e-09	gi|56462284|gb|AAV91425.1|/5.63786e-58/protease inhibitor 3 [Lonomia obliqua]
BGIBMGA005944-TA	81.9324	173.777	1.08473	1.48e-30	1.83e-28	gi|389615167|dbj|BAM20572.1|/2.43312e-53/pnuts protein, partial [Papilio polytes]
BGIBMGA012521-TA	1238.19	2608.01	1.07472	7.9e-262	1.07e-258	gi|357625957|gb|EHJ76224.1|/4.31231e-128/hypothetical protein KGM_21183 [Danaus plexippus]
BGIBMGA005860-TA	41.8426	87.9796	1.0722	1.76e-08	5.94e-07	-
BGIBMGA012585-TA	15.8329	33.0957	1.06372	4.36e-05	0.000853819	gi|195963357|ref|NP_001124351.1|/0/beta-esterase 2 precursor [Bombyx mori]
BGIBMGA003040-TA	45.6965	95.445	1.06259	3.35e-06	8.25e-05	gi|357627416|gb|EHJ77111.1|/6.64001e-34/hypothetical protein KGM_11829 [Danaus plexippus]
BGIBMGA007258-TA	24.9758	52.026	1.0587	2.04e-05	0.000427226	gi|357607458|gb|EHJ65500.1|/3.86948e-109/L-xylulose reductase [Danaus plexippus]
BGIBMGA002845-TA	4.95734	10.298	1.05473	5.03e-06	0.000119327	gi|357625327|gb|EHJ75807.1|/0/hypothetical protein KGM_07583 [Danaus plexippus]
BGIBMGA002919-TA	40.0586	81.8549	1.03096	3.64e-05	0.000729952	gi|357617087|gb|EHJ70578.1|/2.56925e-56/hypothetical protein KGM_10705 [Danaus plexippus]
BGIBMGA004040-TA	440.88	898.796	1.02761	4.47e-35	6.58e-33	gi|112983048|ref|NP_001037067.1|/4.96915e-68/chemosensory protein 8 precursor [Bombyx mori]
BGIBMGA012115-TA	17.0111	34.1696	1.00623	7.71e-07	2.11e-05	gi|357603614|gb|EHJ63852.1|/2.86268e-132/putative ecdysone oxidase [Danaus plexippus]
BGIBMGA002907-TA	396.753	795.503	1.00363	2.37e-40	4.02e-38	gi|68144076|gb|AAY86076.1|/6.51617e-87/diapause bioclock protein [Bombyx mori]
BGIBMGA005861-TA	90.8218	182.048	1.00321	1.4e-05	0.00030546	-
BGIBMGA004728-TA	34.6766	69.4531	1.00208	9.81e-17	6.73e-15	gi|403180721|gb|AEW46891.2|/3.69272e-75/serine protease inhibitor 012 [Chilo suppressalis]
BGIBMGA004818-TA	14.2573	2.69247	-2.4047	8.17e-09	2.87e-07	gi|357624278|gb|EHJ75120.1|/8.64472e-173/Protein distal antenna [Danaus plexippus]
BGIBMGA012826-TA	51.1801	11.6946	-2.12974	4.02e-22	3.66e-20	gi|357631716|gb|EHJ79185.1|/7.25937e-59/hypothetical protein KGM_15440 [Danaus plexippus]
BGIBMGA008543-TA	167.078	39.0102	-2.0986	5.49e-25	5.4e-23	gi|357615121|gb|EHJ69481.1|/2.7412e-67/hypothetical protein KGM_20399 [Danaus plexippus]
BGIBMGA003343-TA	61.8789	15.0455	-2.04012	4.73e-30	5.72e-28	gi|162077174|gb|ABX82491.1|/4.35622e-40/dentin sialophosphoprotein [Homo sapiens]
BGIBMGA008461-TA	188.242	60.2792	-1.64286	2.18e-09	8.18e-08	gi|6560661|gb|AAF16708.1|AF117586_1/5.71497e-11/putative cuticle protein [Manduca sexta]
BGIBMGA007498-TA	51.1044	16.656	-1.61741	1.02e-06	2.71e-05	gi|357608734|gb|EHJ66126.1|/6.43989e-55/hypothetical protein KGM_15874 [Danaus plexippus]
BGIBMGA006091-TA	25.8447	8.52683	-1.59979	3.54e-05	0.000715563	gi|357621575|gb|EHJ73367.1|/4.10544e-47/putative F28H1.4a [Danaus plexippus]
BGIBMGA002567-TA	1208.27	415.149	-1.54124	1.17e-141	5.71e-139	-
BGIBMGA009128-TA	24.2788	8.75743	-1.47112	1.03e-08	3.6e-07	gi|357624432|gb|EHJ75214.1|/1.00788e-140/hypothetical protein KGM_13903 [Danaus plexippus]
BGIBMGA008965-TA	687.483	262.946	-1.38656	4.74e-69	1.35e-66	gi|283483973|ref|NP_001164466.1|/1.65538e-76/enhancer of split mbeta [Bombyx mori]
BGIBMGA006136-TA	103.553	39.9196	-1.37519	3.76e-13	2.02e-11	gi|357624851|gb|EHJ75467.1|/1.44113e-91/putative tribbles-like protein 2 [Danaus plexippus]
BGIBMGA012099-TA	19.3562	7.48206	-1.37129	7.73e-08	2.43e-06	gi|357628367|gb|EHJ77724.1|/0/putative serine/threonine-protein kinase [Danaus plexippus]
BGIBMGA008019-TA	12.8653	5.08369	-1.33954	2.95e-05	0.000603933	gi|6815279|gb|AAF28474.1|AF173553_1/0/V-ATPase 110 kDa integral membrane subunit [Manduca sexta]
BGIBMGA001864-TA	893.293	365.181	-1.29052	9.81e-26	1.01e-23	gi|170053131|ref|XP_001862534.1|/1.12271e-19/transmembrane protein 38A [Culex quinquefasciatus]
BGIBMGA011498-TA	77.3602	32.4433	-1.25367	7.74e-14	4.38e-12	gi|357628622|gb|EHJ77894.1|/2.1798e-159/hypothetical protein KGM_18675 [Danaus plexippus]
BGIBMGA008681-TA	22.1112	9.30578	-1.24858	2.24e-05	0.000466516	gi|357617525|gb|EHJ70840.1|/7.56567e-82/hypothetical protein KGM_13363 [Danaus plexippus]
BGIBMGA009008-TA	56.4975	24.477	-1.20676	4.75e-05	0.000920049	gi|357609605|gb|EHJ66538.1|/9.14548e-11/zinc finger protein [Danaus plexippus]
BGIBMGA001913-TA	17.7354	7.70256	-1.20322	2.29e-05	0.000475544	gi|376319260|ref|NP_001243674.1|/0/thrombospondin type-1 domain-containing protein 4-like precursor [Bombyx mori]
BGIBMGA000136-PA	81.4693	35.4901	-1.19884	6.56e-26	6.85e-24	gi|357624153|gb|EHJ75032.1|/2.70156e-150/hypothetical protein KGM_19156 [Danaus plexippus]
BGIBMGA004546-TA	224.681	97.9521	-1.19773	4.12e-194	3.14e-191	gi|270014673|gb|EFA11121.1|/0/hypothetical protein TcasGA2_TC004721 [Tribolium castaneum]
BGIBMGA003848-TA	36.7046	16.1864	-1.18118	9.82e-06	0.000220485	gi|195391938|ref|XP_002054616.1|/1.55826e-13/GJ22709 [Drosophila virilis]
BGIBMGA000623-TA	276.331	123.73	-1.1592	1.13e-194	9.17e-192	gi|169234928|ref|NP_001108405.1|/0/titin1 [Bombyx mori]
BGIBMGA000988-TA	68.1014	30.715	-1.14874	1.13e-20	9.68e-19	gi|290565750|ref|NP_001166866.1|/0/protein ovo [Bombyx mori]
BGIBMGA012360-TA	97.9211	44.7442	-1.12992	2.43e-38	3.85e-36	gi|357629694|gb|EHJ78312.1|/0/hypothetical protein KGM_03915 [Danaus plexippus]
BGIBMGA000591-TA	31.0415	14.4781	-1.10033	6.49e-13	3.39e-11	gi|169234692|ref|NP_001108467.1|/0/projectin-like protein [Bombyx mori]
BGIBMGA003891-TA	132.374	62.05	-1.09312	2.46e-36	3.71e-34	gi|332026456|gb|EGI66584.1|/1.05027e-157/Transcription initiation factor TFIID subunit 4 [Acromyrmex echinatior]
BGIBMGA013297-TA	12.5317	5.87629	-1.09261	5.7e-06	0.000134142	gi|157138486|ref|XP_001657320.1|/0/ryanodine receptor 3, brain [Aedes aegypti]
BGIBMGA008886-TA	51.5124	24.477	-1.07349	5.5e-07	1.53e-05	gi|357627044|gb|EHJ76881.1|/1.06526e-164/cellular retinaldehyde-binding protein [Danaus plexippus]
BGIBMGA002586-TA	17.1362	8.22635	-1.05872	4.73e-06	0.00011252	gi|357608828|gb|EHJ66174.1|/0/hypothetical protein KGM_13697 [Danaus plexippus]
BGIBMGA010963-TA	82.9104	40.6729	-1.02749	6.78e-10	2.72e-08	gi|357614209|gb|EHJ68963.1|/1.2156e-123/hypothetical protein KGM_12108 [Danaus plexippus]
