# Supplementary material for: Identification of Differentially Expressed Genes in the Pheromone Glands of Mated and Virgin Bombyx mori by Digital Gene Expression Profiling
Source: PLoS One. 2014 Oct 20;9(10):e111003. doi: 10.1371/journal.pone.0111003 (PMC4203833; doi:10.1371/journal.pone.0111003)
Supplement: Table S2 — Differentially expressed genes between M3 and V3. (XLS) [file pone.0111003.s006.xls]

## Sheet: Sheet1
Supplemental Table S2. Differentially expressed genes between V3 PGs and 3M PGs
Gene	TPM-V3	TPM-M3	log2 Ratio(M3/V3)	P-value	FDR	Blast nr
BGIBMGA010043-TA	0.96883	35.22	5.18401	1.83e-20	1.21e-18	gi|389611748|dbj|BAM19454.1|/4.2701e-36/unknown secreted protein, partial [Papilio xuthus]
BGIBMGA007852-PA	0.362671	7.6246	4.39393	3.74e-06	7.41e-05	gi|357619515|gb|EHJ72060.1|/7.50506e-118/hypothetical protein KGM_03004 [Danaus plexippus]
BGIBMGA001741-TA	0.42707	7.48208	4.1309	3.95e-05	0.000652076	gi|357611920|gb|EHJ67719.1|/2.26127e-55/putative zinc finger protein 228 [Danaus plexippus]
BGIBMGA009091-TA	2.98021	45.6854	3.93825	4.75e-08	1.27e-06	gi|112983466|ref|NP_001037532.1|/2.17754e-07/fungal protease inhibitor F precursor [Bombyx mori]
BGIBMGA002160-TA	0.467882	6.96753	3.89643	8.46e-08	2.2e-06	gi|298402919|gb|ADI82779.1|/5.32784e-116/fatty-acyl CoA reductase 6 [Ostrinia nubilalis]
BGIBMGA002910-PA	2.27639	21.4917	3.23896	1.41e-17	8.24e-16	gi|357616845|gb|EHJ70439.1|/3.10443e-147/putative sulfate transporter [Danaus plexippus]
BGIBMGA014031-TA	1.91734	12.1767	2.66695	3.26e-05	0.000545575	gi|114051738|ref|NP_001040426.1|/5.10736e-61/alcohol dehydrogenase precursor [Bombyx mori]
BGIBMGA000774-TA	2.16078	13.2496	2.61632	7.9e-10	2.58e-08	gi|306518658|ref|NP_001182392.1|/0/carboxyl/cholinesterase 6 precursor [Bombyx mori]
BGIBMGA000445-TA	2.10367	11.3638	2.43346	7.3e-06	0.000137417	gi|357619676|gb|EHJ72151.1|/7.39829e-110/hypothetical protein KGM_21935 [Danaus plexippus]
BGIBMGA006176-TA	7.0483	34.5753	2.29439	2.21e-14	1.05e-12	gi|357620502|gb|EHJ72667.1|/5.23637e-124/putative venom acid phosphatase [Danaus plexippus]
BGIBMGA001816-TA	4.01517	19.5959	2.28701	8.83e-06	0.000163166	gi|190702380|gb|ACE75273.1|/5.14266e-39/retroelement polyprotein [Glyptapanteles flavicoxis]
BGIBMGA010448-TA	1.80085	8.47908	2.23523	4.02e-06	7.94e-05	gi|357603614|gb|EHJ63852.1|/2.33162e-146/putative ecdysone oxidase [Danaus plexippus]
BGIBMGA013474-TA	9.97014	45.8516	2.20128	6.42e-06	0.00012236	gi|357613158|gb|EHJ68351.1|/1.33486e-36/putative Heterogeneous nuclear ribonucleoprotein H [Danaus plexippus]
BGIBMGA005535-TA	10.2817	46.0335	2.1626	2.9e-06	5.84e-05	gi|357612190|gb|EHJ67857.1|/2.27085e-60/hypothetical protein KGM_00084 [Danaus plexippus]
BGIBMGA005608-TA	4.96913	22.0203	2.14777	1.42e-10	5.01e-09	gi|195174265|ref|XP_002027899.1|/2.99294e-71/GL27092 [Drosophila persimilis]
BGIBMGA008140-TA	1.52322	6.67152	2.1309	1.31e-06	2.78e-05	gi|357602481|gb|EHJ63415.1|/0/putative zinc finger protein 484 [Danaus plexippus]
BGIBMGA014543-TA	20.4176	86.8718	2.08908	2.24e-08	6.31e-07	-
BGIBMGA001916-TA	5.07739	20.4593	2.0106	7.96e-06	0.000149114	gi|114051513|ref|NP_001040358.1|/4.62374e-146/embryonic development factor [Bombyx mori]
BGIBMGA007803-TA	7.46332	27.1831	1.86482	2.09e-08	5.95e-07	gi|357626863|gb|EHJ76775.1|/8.05631e-150/hypothetical protein KGM_02205 [Danaus plexippus]
BGIBMGA012894-TA	2.84525	10.1961	1.84139	3.09e-05	0.00051796	gi|84043335|gb|ABC50165.1|/3.54203e-164/adenosine deaminase-related growth factor-like protein [Mamestra brassicae]
BGIBMGA008440-TA	24.4169	86.2718	1.82101	2.51e-63	5.71e-61	gi|160333247|ref|NP_001103811.1|/0/aldehyde oxidase 2 [Bombyx mori]
BGIBMGA009953-PA	26.1123	92.0151	1.81714	6.88e-47	1.11e-44	gi|357601811|gb|EHJ63159.1|/1.29305e-79/serine protease inhibitor 28 [Danaus plexippus]
BGIBMGA007228-TA	1.87945	6.58544	1.80897	3.65e-07	8.48e-06	gi|195963341|ref|NP_001124343.1|/0/putative amino acid transporter [Bombyx mori]
BGIBMGA012996-TA	3.31747	11.1968	1.75493	3.74e-12	1.49e-10	gi|357631699|gb|EHJ79168.1|/0/glucose dehydrogenase [Danaus plexippus]
BGIBMGA007978-TA	4.17368	14.0618	1.75238	2.12e-05	0.000363691	gi|357620131|gb|EHJ72437.1|/2.92574e-54/putative U11/U12 snRNP 35K [Danaus plexippus]
BGIBMGA000771-TA	7.24702	24.3349	1.74757	4.78e-05	0.000771477	gi|357602325|gb|EHJ63348.1|/1.5686e-103/hypothetical protein KGM_14172 [Danaus plexippus]
BGIBMGA003029-TA	2.96127	9.76569	1.7215	1.88e-06	3.88e-05	gi|357610386|gb|EHJ66955.1|/0/hypothetical protein KGM_04724 [Danaus plexippus]
BGIBMGA012309-TA	15.6802	51.41	1.71311	8.43e-12	3.28e-10	gi|357603447|gb|EHJ63776.1|/6.19605e-124/hypothetical protein KGM_14041 [Danaus plexippus]
BGIBMGA010949-TA	16.492	52.369	1.66695	9.39e-06	0.00017202	-
BGIBMGA007922-TA	14.3188	45.0618	1.65399	1.22e-30	1.31e-28	gi|357607359|gb|EHJ65470.1|/0/hypothetical protein KGM_05643 [Danaus plexippus]
BGIBMGA010548-TA	459.98	1433.12	1.63952	8.25e-175	6.32e-172	-
BGIBMGA010389-PA	62.4967	192.493	1.62296	2.08e-09	6.58e-08	gi|118027150|gb|ABK59972.1|/2.62922e-32/dachshund, partial [Manduca sexta]
BGIBMGA006544-TA	73.6221	222.384	1.59484	1.48e-08	4.27e-07	gi|197209892|ref|NP_001127710.1|/5.14504e-12/neuropeptide receptor A13 [Bombyx mori]
BGIBMGA009953-PA	33.5915	100.802	1.58536	2.57e-37	3.46e-35	gi|357601811|gb|EHJ63159.1|/1.63125e-75/serine protease inhibitor 28 [Danaus plexippus]
BGIBMGA014208-TA	24.4803	72.1954	1.56029	2.1e-08	5.97e-07	gi|163838696|ref|NP_001106231.1|/1.14599e-64/cytochrome b5 [Bombyx mori]
BGIBMGA006576-TA	21.3646	62.3831	1.54593	7.61e-07	1.69e-05	gi|389609981|dbj|BAM18602.1|/7.07835e-14/unknown unsecreted protein [Papilio xuthus]
BGIBMGA014146-TA	10.7521	31.0815	1.53143	8.46e-06	0.000157023	gi|299930653|gb|ADJ58542.1|/3.8658e-67/seminal fluid protein HACP047 [Heliconius erato]
BGIBMGA010549-TA	116.689	336.674	1.52868	4.47e-33	5.59e-31	gi|83317874|ref|XP_731351.1|/8.28927e-31/erythrocyte membrane-associated giant protein antigen 332 [Plasmodium yoelii yoelii 17XNL]
BGIBMGA000896-TA	35.6077	101.373	1.50941	5.17e-10	1.7e-08	gi|357627572|gb|EHJ77225.1|/2.9396e-52/hypothetical protein KGM_02784 [Danaus plexippus]
BGIBMGA012171-TA	52.5213	147.38	1.48857	1.11e-13	4.95e-12	-
BGIBMGA011085-TA	7.41315	20.7047	1.4818	1.35e-15	6.96e-14	gi|357611178|gb|EHJ67353.1|/0/putative toll [Danaus plexippus]
BGIBMGA007697-TA	14.7792	41.0708	1.47455	2.93e-07	6.96e-06	gi|357617378|gb|EHJ70755.1|/5.42579e-30/hypothetical protein KGM_03400 [Danaus plexippus]
BGIBMGA003404-TA	46.7995	129.612	1.46963	2.52e-21	1.77e-19	gi|389609081|dbj|BAM18152.1|/9.61312e-39/takeout/JHBP like protein [Papilio xuthus]
BGIBMGA013097-TA	34.8633	95.7594	1.45771	4.67e-13	2e-11	gi|242013353|ref|XP_002427374.1|/6.92549e-54/protein C22orf13, putative [Pediculus humanus corporis]
BGIBMGA007838-PA	178.737	483.39	1.43535	6e-21	4.06e-19	gi|357627180|gb|EHJ76952.1|/2.64633e-21/acyltransferase [Danaus plexippus]
BGIBMGA007890-TA	48.2709	130.236	1.4319	4.57e-06	8.95e-05	-
BGIBMGA001926-TA	102.817	276.369	1.42652	5.8e-61	1.17e-58	gi|146424706|dbj|BAF62113.1|/0/farnesyl diphosphate synthase [Bombyx mori]
BGIBMGA012745-TA	6.48177	17.3176	1.41778	5.33e-05	0.000854903	gi|357617363|gb|EHJ70743.1|/7.25361e-98/hypothetical protein KGM_18523 [Danaus plexippus]
BGIBMGA012115-TA	17.0111	44.7041	1.39393	2e-13	8.74e-12	gi|357603614|gb|EHJ63852.1|/2.86268e-132/putative ecdysone oxidase [Danaus plexippus]
BGIBMGA002565-TA	1047.17	2738.38	1.38683	0	0	gi|357618383|gb|EHJ71386.1|/1.04238e-45/hypothetical protein KGM_16230 [Danaus plexippus]
BGIBMGA005462-TA	87.7373	227.686	1.37578	4.28e-15	2.13e-13	gi|357604423|gb|EHJ64183.1|/5.69864e-56/NADH dehydrogenase [Danaus plexippus]
BGIBMGA002880-TA	45.6965	118.486	1.37456	1.33e-05	0.000236509	-
BGIBMGA002365-TA	17.1502	44.2841	1.36856	3.66e-27	3.27e-25	gi|1167860|emb|CAA93116.1|/0/Endoprotease FURIN [Spodoptera frugiperda]
BGIBMGA003564-TA	123.649	316.113	1.35418	1.96e-61	4e-59	gi|321477584|gb|EFX88542.1|/5.74208e-169/hypothetical protein DAPPUDRAFT_41314 [Daphnia pulex]
BGIBMGA008382-TA	43.703	111.625	1.35285	5.37e-17	3.06e-15	gi|357629404|gb|EHJ78192.1|/5.39775e-93/hypothetical protein KGM_04116 [Danaus plexippus]
BGIBMGA010363-TA	1.38249	3.5159	1.34662	2.17e-06	4.42e-05	gi|307166758|gb|EFN60720.1|/0/Down syndrome cell adhesion molecule-like protein 1 [Camponotus floridanus]
BGIBMGA012925-TA	244.898	610.93	1.31883	1.13e-29	1.16e-27	gi|357631582|gb|EHJ79051.1|/1.27676e-23/phospholipase A2D [Danaus plexippus]
BGIBMGA004728-TA	34.6766	86.2489	1.31454	8.19e-31	8.97e-29	gi|403180721|gb|AEW46891.2|/3.69272e-75/serine protease inhibitor 012 [Chilo suppressalis]
BGIBMGA009746-TA	141.329	350.358	1.30977	1.32e-31	1.55e-29	gi|389613248|dbj|BAM19987.1|/2.55336e-15/unknown protein, partial [Papilio xuthus]
BGIBMGA006856-TA	57.7488	142.438	1.30247	6.58e-251	1.15e-247	gi|357612664|gb|EHJ68109.1|/0/hypothetical protein KGM_01730 [Danaus plexippus]
BGIBMGA012356-TA	96.9081	233.963	1.27159	3.67e-07	8.49e-06	gi|239985451|ref|NP_001155264.1|/8.64457e-28/uncharacterized protein LOC100302108 [Bombyx mori]
BGIBMGA008960-TA	565.806	1364.08	1.26955	2.05e-127	9.32e-125	gi|357608774|gb|EHJ66143.1|/8.912e-77/lipase [Danaus plexippus]
BGIBMGA005042-TA	28.4861	67.0618	1.23523	1.06e-07	2.7e-06	gi|114052577|ref|NP_001040259.1|/2.43207e-107/Mo-molybdopterin cofactor sulfurase [Bombyx mori]
BGIBMGA006754-TA	11.3063	26.6173	1.23523	1.49e-05	0.000262278	gi|114051213|ref|NP_001040385.1|/0/pelota-like protein [Bombyx mori]
BGIBMGA008049-TA	298.495	701.795	1.23335	1.2e-93	4.09e-91	gi|357604799|gb|EHJ64327.1|/8.94338e-140/putative diacylglycerol o-acyltransferase [Danaus plexippus]
BGIBMGA007768-TA	20.9348	49.0998	1.22981	2.25e-05	0.000387091	gi|357612901|gb|EHJ68227.1|/1.23497e-95/dtdp-glucose 4-6-dehydratase [Danaus plexippus]
BGIBMGA007656-TA	56.2165	131.319	1.22401	9.84e-09	2.89e-07	gi|222137596|gb|ACM45325.1|/9.57021e-72/rbp1-like RNA-binding protein PB [Bombyx mori]
BGIBMGA002548-TA	263.833	610.633	1.21068	6.91e-27	5.92e-25	gi|112983982|ref|NP_001036835.1|/2.80605e-39/cuticular protein RR-1 motif 4 precursor [Bombyx mori]
BGIBMGA004416-TA	69.2663	158.853	1.19746	5.74e-19	3.59e-17	gi|357627916|gb|EHJ77437.1|/2.31392e-122/hypothetical protein KGM_14760 [Danaus plexippus]
BGIBMGA003040-TA	45.6965	104.227	1.18957	9.32e-08	2.4e-06	gi|357627416|gb|EHJ77111.1|/6.64001e-34/hypothetical protein KGM_11829 [Danaus plexippus]
BGIBMGA004727-TA	44.1631	99.5356	1.17237	1.49e-12	6.1e-11	gi|56462284|gb|AAV91425.1|/5.63786e-58/protease inhibitor 3 [Lonomia obliqua]
BGIBMGA012998-TA	14.7432	33.1542	1.16914	3.98e-09	1.22e-07	gi|395805236|gb|AFN71166.1|/0/GMCbeta2 [Bombyx mori]
BGIBMGA004142-TA	11.7774	26.411	1.16511	4.27e-07	9.8e-06	gi|357618526|gb|EHJ71471.1|/0/hypothetical protein KGM_16343 [Danaus plexippus]
BGIBMGA009503-TA	10.4035	23.1869	1.15624	2.8e-10	9.49e-09	gi|357605759|gb|EHJ64764.1|/0/putative ATP-binding cassette [Danaus plexippus]
BGIBMGA007443-TA	27.5431	60.3179	1.1309	4.79e-06	9.33e-05	gi|357611330|gb|EHJ67423.1|/4.27744e-39/hypothetical protein KGM_16066 [Danaus plexippus]
BGIBMGA002919-TA	40.0586	87.3363	1.12447	4.33e-06	8.51e-05	gi|357617087|gb|EHJ70578.1|/2.56925e-56/hypothetical protein KGM_10705 [Danaus plexippus]
BGIBMGA012091-TA	17.6596	38.4344	1.12194	1.5e-11	5.73e-10	gi|357629196|gb|EHJ78126.1|/2.35513e-74/multiplexin, isoform M [Danaus plexippus]
BGIBMGA000659-TA	28.1442	61.2366	1.12156	7.26e-08	1.9e-06	gi|357631079|gb|EHJ78784.1|/5.66677e-122/hypothetical protein KGM_02945 [Danaus plexippus]
BGIBMGA011687-TA	28.356	61.4444	1.11563	4.04e-15	2.02e-13	gi|357628549|gb|EHJ77844.1|/0/putative leukocyte receptor cluster member [Danaus plexippus]
BGIBMGA007005-TA	24.7607	53.431	1.10963	1.6e-05	0.000280293	gi|357625103|gb|EHJ75652.1|/5.45407e-64/hypothetical protein KGM_10724 [Danaus plexippus]
BGIBMGA012319-TA	17.846	38.0158	1.091	1.18e-05	0.000211043	gi|357603462|gb|EHJ63791.1|/1.3866e-82/putative tyrosine-protein kinase pr2 [Danaus plexippus]
BGIBMGA000559-TA	44.652	94.6975	1.0846	7.08e-07	1.58e-05	gi|187281708|ref|NP_001119730.1|/6.39228e-72/triosephosphate isomerase [Bombyx mori]
BGIBMGA005648-TA	345.465	728.931	1.07724	3.07e-25	2.51e-23	gi|261335990|emb|CBH09270.1|/6.13465e-50/Similar to CG4692 [Heliconius melpomene]
BGIBMGA007950-TA	179.721	377.836	1.072	3.82e-81	1.06e-78	gi|336454478|gb|AEI58998.1|/0/heat shock protein 70-3 [Bombyx mori]
BGIBMGA010487-TA	330.776	690.778	1.06237	1.78e-25	1.49e-23	gi|315115413|gb|ADT80679.1|/2.20689e-39/ribosomal protein L36A [Euphydryas aurinia]
BGIBMGA004806-TA	3.3222	6.93306	1.06135	1.27e-07	3.21e-06	gi|112983040|ref|NP_001037071.1|/0/chlorophyllide A binding protein precursor [Bombyx mori]
BGIBMGA008038-TA	31.299	64.7047	1.04775	8.37e-06	0.000156108	gi|112983994|ref|NP_001036836.1|/5.48381e-103/peptidoglycan recognition protein precursor [Bombyx mori]
BGIBMGA007258-TA	24.9758	51.5355	1.04503	2.54e-05	0.000429486	gi|357607458|gb|EHJ65500.1|/3.86948e-109/L-xylulose reductase [Danaus plexippus]
BGIBMGA012981-TA	46.1423	94.8984	1.04029	2.02e-07	4.97e-06	gi|389613541|dbj|BAM20109.1|/8.95332e-86/transmembrane emp24 domain-containing protein [Papilio xuthus]
BGIBMGA004416-TA	108.862	223.586	1.03833	5.16e-80	1.37e-77	gi|357627916|gb|EHJ77437.1|/0/hypothetical protein KGM_14760 [Danaus plexippus]
BGIBMGA003987-TA	27.4179	56.2111	1.03574	2.04e-05	0.000352519	gi|389614708|dbj|BAM20380.1|/1.15824e-104/dihydropteridine reductase [Papilio polytes]
BGIBMGA012449-PA	21.8588	44.6782	1.03136	2.44e-08	6.78e-07	gi|201025390|ref|NP_001128361.1|/0/groucho [Bombyx mori]
BGIBMGA003468-TA	12.4849	25.5186	1.03136	9.99e-06	0.000181721	gi|357628254|gb|EHJ77644.1|/5.54354e-139/hypothetical protein KGM_04619 [Danaus plexippus]
BGIBMGA001811-TA	9.34701	19.1048	1.03136	6.22e-05	0.000987949	gi|357624044|gb|EHJ74952.1|/0/putative oxysterol binding protein [Danaus plexippus]
BGIBMGA006185-TA	200.298	407.003	1.02289	7.38e-22	5.38e-20	gi|197209926|ref|NP_001127727.1|/3.47691e-74/fatty acid transport protein [Bombyx mori]
BGIBMGA013593-TA	153.218	309.805	1.01578	2.49e-23	1.93e-21	gi|114051003|ref|NP_001040143.1|/6.96445e-113/perilipin [Bombyx mori]
BGIBMGA006348-TA	6.88441	13.8966	1.01333	4.02e-05	0.000660572	gi|357605832|gb|EHJ64790.1|/0/roundabout, isoform B [Danaus plexippus]
BGIBMGA005939-TA	31.4425	63.3489	1.0106	1.96e-05	0.000338567	gi|389609409|dbj|BAM18316.1|/1.63697e-91/conserved hypothetical protein [Papilio xuthus]
BGIBMGA002907-TA	396.753	797.522	1.00728	5.49e-41	7.91e-39	gi|68144076|gb|AAY86076.1|/6.51617e-87/diapause bioclock protein [Bombyx mori]
BGIBMGA012298-TA	462.11	928.358	1.00645	3.38e-123	1.48e-120	gi|114053253|ref|NP_001040525.1|/0/6-phosphogluconate dehydrogenase [Bombyx mori]
BGIBMGA001609-TA	30.4018	60.9068	1.00245	4.55e-10	1.5e-08	gi|223951442|gb|ACN29686.1|/0/UDP-N-acetylglucosamine pyrophosphorylase [Spodoptera exigua]
BGIBMGA003062-TA	13.4842	0.656216	-4.36096	1.16e-05	0.000208321	gi|290563229|ref|NP_001166694.1|/1.56317e-58/cuticular protein RR-2 motif 63 precursor [Bombyx mori]
BGIBMGA004818-TA	14.2573	1.44105	-3.30651	6.76e-12	2.65e-10	gi|357624278|gb|EHJ75120.1|/8.64472e-173/Protein distal antenna [Danaus plexippus]
BGIBMGA008543-TA	167.078	22.5164	-2.89147	4.64e-36	5.99e-34	gi|357615121|gb|EHJ69481.1|/2.7412e-67/hypothetical protein KGM_20399 [Danaus plexippus]
BGIBMGA007969-TA	24.1923	3.85307	-2.65046	1.17e-06	2.51e-05	gi|357620120|gb|EHJ72426.1|/7.30773e-30/transcription factor E74 isoform B [Danaus plexippus]
BGIBMGA004700-TA	55.1338	9.13709	-2.59313	3.54e-07	8.24e-06	gi|357617185|gb|EHJ70633.1|/7.19869e-27/hypothetical protein KGM_15038 [Danaus plexippus]
BGIBMGA006366-TA	2702.24	449.173	-2.58881	0	0	gi|389615188|dbj|BAM20581.1|/9.16525e-06/unknown unsecreted protein [Papilio polytes]
BGIBMGA012460-TA	33.3461	5.67981	-2.5536	6.44e-07	1.44e-05	-
BGIBMGA008681-TA	22.1112	3.87379	-2.51296	4.5e-12	1.79e-10	gi|357617525|gb|EHJ70840.1|/7.56567e-82/hypothetical protein KGM_13363 [Danaus plexippus]
BGIBMGA004257-PA	14.0328	2.52152	-2.47643	3.48e-07	8.14e-06	gi|328698807|ref|XP_003240738.1|/1.18295e-80/PREDICTED: hypothetical protein LOC100571634 [Acyrthosiphon pisum]
BGIBMGA008461-TA	188.242	34.0546	-2.46667	3.82e-15	1.92e-13	gi|6560661|gb|AAF16708.1|AF117586_1/5.71497e-11/putative cuticle protein [Manduca sexta]
BGIBMGA006136-TA	103.553	19.5851	-2.40254	7.43e-27	6.33e-25	gi|357624851|gb|EHJ75467.1|/1.44113e-91/putative tribbles-like protein 2 [Danaus plexippus]
BGIBMGA005671-TA	46.712	8.89537	-2.39267	5.55e-08	1.48e-06	gi|357626039|gb|EHJ76278.1|/7.7539e-37/putative atrial natriuretic peptide receptor [Danaus plexippus]
BGIBMGA000136-PA	81.4693	15.9284	-2.35466	1.32e-65	3.11e-63	gi|357624153|gb|EHJ75032.1|/2.70156e-150/hypothetical protein KGM_19156 [Danaus plexippus]
BGIBMGA004757-TA	24.8792	4.89245	-2.34631	2.94e-08	8.16e-07	gi|357613995|gb|EHJ68842.1|/1.26277e-18/hypothetical protein KGM_16540 [Danaus plexippus]
BGIBMGA007902-TA	13.5012	2.72926	-2.30651	1.04e-06	2.24e-05	gi|357620104|gb|EHJ72412.1|/3.03548e-26/hypothetical protein KGM_04382 [Danaus plexippus]
BGIBMGA012826-TA	51.1801	12.0087	-2.0915	7.1e-22	5.21e-20	gi|357631716|gb|EHJ79185.1|/7.25937e-59/hypothetical protein KGM_15440 [Danaus plexippus]
BGIBMGA007970-TA	27.2664	6.63467	-2.03903	1.43e-05	0.000252488	gi|112984188|ref|NP_001037444.1|/8.38326e-89/transcription factor E74 [Bombyx mori]
BGIBMGA002567-TA	1208.27	294.921	-2.03454	2.53e-210	3.44e-207	-
BGIBMGA011498-TA	77.3602	19.2266	-2.00849	3.15e-26	2.65e-24	gi|357628622|gb|EHJ77894.1|/2.1798e-159/hypothetical protein KGM_18675 [Danaus plexippus]
BGIBMGA000988-TA	68.1014	17.3995	-1.96864	1.99e-44	3.01e-42	gi|290565750|ref|NP_001166866.1|/0/protein ovo [Bombyx mori]
BGIBMGA003343-TA	61.8789	16.7461	-1.88562	1.71e-27	1.56e-25	gi|162077174|gb|ABX82491.1|/4.35622e-40/dentin sialophosphoprotein [Homo sapiens]
BGIBMGA006712-TA	31.4004	8.72143	-1.84814	1.41e-05	0.000249379	gi|379698920|ref|NP_001243931.1|/5.41669e-93/G protein alpha subunit [Bombyx mori]
BGIBMGA014536-TA	8.71793	2.48193	-1.81252	2.32e-05	0.000397267	gi|379698914|ref|NP_001243928.1|/0/heat shock protein 68 [Bombyx mori]
BGIBMGA008965-TA	687.483	199.749	-1.78313	4.55e-100	1.69e-97	gi|283483973|ref|NP_001164466.1|/1.65538e-76/enhancer of split mbeta [Bombyx mori]
BGIBMGA003848-TA	36.7046	10.8466	-1.75872	2.02e-09	6.39e-08	gi|195391938|ref|XP_002054616.1|/1.55826e-13/GJ22709 [Drosophila virilis]
BGIBMGA012468-TA	4.66779	1.38393	-1.75397	1.22e-07	3.09e-06	gi|357626654|gb|EHJ76672.1|/0/hypothetical protein KGM_07810 [Danaus plexippus]
BGIBMGA002382-TA	9.16986	2.81141	-1.70561	4.99e-05	0.000805353	gi|47207791|emb|CAF95524.1|/7.34744e-12/unnamed protein product [Tetraodon nigroviridis]
BGIBMGA003891-TA	132.374	43.5986	-1.60227	6.42e-65	1.49e-62	gi|332026456|gb|EGI66584.1|/1.05027e-157/Transcription initiation factor TFIID subunit 4 [Acromyrmex echinatior]
BGIBMGA008967-TA	61.2977	20.3673	-1.58958	2.25e-18	1.35e-16	gi|357615833|gb|EHJ69858.1|/4.18188e-163/hypothetical protein KGM_05238 [Danaus plexippus]
BGIBMGA013059-TA	34.7343	12.3001	-1.49769	1.32e-08	3.83e-07	gi|357631758|gb|EHJ79227.1|/3.91352e-97/putative Rho GTPase activating protein 15 [Danaus plexippus]
BGIBMGA001860-TA	128.413	45.6028	-1.4936	4.94e-07	1.12e-05	-
BGIBMGA001167-TA	156.633	56.645	-1.46736	1.28e-41	1.87e-39	gi|357612327|gb|EHJ67920.1|/0/hypothetical protein KGM_21233 [Danaus plexippus]
BGIBMGA006713-TA	42.2314	15.3666	-1.45851	3.71e-06	7.37e-05	gi|379698920|ref|NP_001243931.1|/6.18648e-117/G protein alpha subunit [Bombyx mori]
BGIBMGA003133-TA	37.9049	13.835	-1.45407	9.26e-06	0.000170112	gi|357610390|gb|EHJ66959.1|/1.08595e-87/putative MRAS2 [Danaus plexippus]
BGIBMGA003763-TA	27.8226	10.1919	-1.44883	2.32e-05	0.000397614	gi|357607484|gb|EHJ65525.1|/6.18146e-90/hypothetical protein KGM_19682 [Danaus plexippus]
BGIBMGA003494-TA	508.707	192.879	-1.39914	8.1e-84	2.31e-81	gi|357622037|gb|EHJ73657.1|/5.10854e-79/hypothetical protein KGM_01858 [Danaus plexippus]
BGIBMGA005695-TA	655.334	254.746	-1.36317	5.07e-151	3.27e-148	gi|114052150|ref|NP_001040220.1|/0/triacylglycerol lipase [Bombyx mori]
BGIBMGA003739-TA	110.152	42.9885	-1.35747	1.47e-28	1.46e-26	gi|168823421|ref|NP_001108344.1|/0/facilitated trehalose transporter Tret1 [Bombyx mori]
BGIBMGA003672-TA	85.4988	33.9581	-1.33215	2.65e-57	4.99e-55	gi|357618032|gb|EHJ71128.1|/0/hypothetical protein KGM_08119 [Danaus plexippus]
BGIBMGA001913-TA	17.7354	7.13807	-1.31302	5.13e-06	9.92e-05	gi|376319260|ref|NP_001243674.1|/0/thrombospondin type-1 domain-containing protein 4-like precursor [Bombyx mori]
BGIBMGA000902-TA	251.725	103.524	-1.28189	2.73e-14	1.28e-12	gi|380019955|ref|XP_003693866.1|/7.01499e-06/PREDICTED: uncharacterized protein LOC100870982 [Apis florea]
BGIBMGA007714-TA	81.8065	33.9165	-1.27023	6.15e-49	1.02e-46	gi|357619228|gb|EHJ71888.1|/0/hypothetical protein KGM_20649 [Danaus plexippus]
BGIBMGA006111-PA	48.8264	20.2887	-1.26698	1.11e-10	4e-09	gi|357603432|gb|EHJ63762.1|/0/hypothetical protein KGM_03162 [Danaus plexippus]
BGIBMGA007498-TA	51.1044	21.3173	-1.26142	4.6e-05	0.000747119	gi|357608734|gb|EHJ66126.1|/6.43989e-55/hypothetical protein KGM_15874 [Danaus plexippus]
BGIBMGA011595-TA	102.423	42.7898	-1.2592	4.68e-09	1.43e-07	gi|114052999|ref|NP_001040333.1|/1.54062e-78/4-nitrophenylphosphatase [Bombyx mori]
BGIBMGA001864-TA	893.293	373.821	-1.25679	5.38e-25	4.37e-23	gi|170053131|ref|XP_001862534.1|/1.12271e-19/transmembrane protein 38A [Culex quinquefasciatus]
BGIBMGA004828-TA	132.667	55.7826	-1.24993	3.9e-10	1.3e-08	gi|357630893|gb|EHJ78712.1|/3.95939e-49/hypothetical protein KGM_00718 [Danaus plexippus]
BGIBMGA006775-TA	354.909	149.442	-1.24786	2.77e-28	2.7e-26	gi|187281722|ref|NP_001119732.1|/2.65646e-79/lebocin-3 precursor [Bombyx mori]
BGIBMGA008223-TA	77.2686	32.7511	-1.23834	1.03e-06	2.23e-05	gi|357608993|gb|EHJ66243.1|/3.0069e-33/putative 77 kDa echinoderm microtubule-associated protein [Danaus plexippus]
BGIBMGA008292-TA	208.867	88.9327	-1.2318	8.05e-38	1.1e-35	gi|357629680|gb|EHJ78299.1|/8.42057e-171/hypothetical protein KGM_22705 [Danaus plexippus]
BGIBMGA008605-TA	72.2959	31.0674	-1.21851	2.98e-13	1.3e-11	gi|357624739|gb|EHJ75397.1|/6.59197e-77/hypothetical protein KGM_03600 [Danaus plexippus]
BGIBMGA001862-TA	3718.73	1618.02	-1.20058	9.72e-140	4.77e-137	-
BGIBMGA003708-TA	89.8595	39.2232	-1.19596	2.84e-17	1.64e-15	gi|357622044|gb|EHJ73664.1|/4.51168e-170/putative c-Maf-inducing protein Tc-mip isoform isoform 1 [Danaus plexippus]
BGIBMGA004275-TA	25.2998	11.081	-1.19103	5.24e-06	0.000101108	gi|357617757|gb|EHJ70978.1|/5.13921e-132/hypothetical protein KGM_18391 [Danaus plexippus]
BGIBMGA012081-TA	36.5792	16.1656	-1.17809	2.85e-07	6.8e-06	gi|357606629|gb|EHJ65139.1|/1.62437e-134/hypothetical protein KGM_16031 [Danaus plexippus]
BGIBMGA012495-TA	45.9726	20.3169	-1.17809	2.85e-07	6.79e-06	gi|357622775|gb|EHJ74170.1|/5.31355e-164/speckle-type poz protein [Danaus plexippus]
BGIBMGA008886-TA	51.5124	22.9258	-1.16795	7.06e-08	1.85e-06	gi|357627044|gb|EHJ76881.1|/1.06526e-164/cellular retinaldehyde-binding protein [Danaus plexippus]
BGIBMGA007816-TA	130.079	58.2242	-1.1597	3.92e-27	3.48e-25	gi|357614635|gb|EHJ69185.1|/9.97073e-171/hypothetical protein KGM_18561 [Danaus plexippus]
BGIBMGA011755-TA	68.9335	31.1002	-1.14828	6.44e-15	3.14e-13	gi|357626908|gb|EHJ76807.1|/0/hypothetical protein KGM_01013 [Danaus plexippus]
BGIBMGA005341-TA	358.333	161.702	-1.14796	4.52e-28	4.32e-26	gi|357619361|gb|EHJ71971.1|/3.02382e-70/hypothetical protein KGM_20351 [Danaus plexippus]
BGIBMGA000623-TA	276.331	125.24	-1.1417	6.26e-192	7.68e-189	gi|169234928|ref|NP_001108405.1|/0/titin1 [Bombyx mori]
BGIBMGA004546-TA	224.681	102.917	-1.1264	7.49e-178	6.12e-175	gi|270014673|gb|EFA11121.1|/0/hypothetical protein TcasGA2_TC004721 [Tribolium castaneum]
BGIBMGA009128-TA	24.2788	11.1709	-1.11995	3.26e-06	6.53e-05	gi|357624432|gb|EHJ75214.1|/1.00788e-140/hypothetical protein KGM_13903 [Danaus plexippus]
BGIBMGA004229-TA	38.0455	17.6275	-1.1099	3.23e-07	7.58e-06	gi|298566244|ref|NP_001177297.1|/0/antennal esterase precursor [Bombyx mori]
BGIBMGA010482-TA	152.011	71.0722	-1.09682	9.06e-17	5.05e-15	gi|290560932|ref|NP_001166702.1|/1.17915e-76/cuticular protein RR-1 motif 55 precursor [Bombyx mori]
BGIBMGA008214-TA	181.21	85.5796	-1.08233	1.06e-06	2.28e-05	gi|357624683|gb|EHJ75369.1|/4.57371e-29/hypothetical protein KGM_01506 [Danaus plexippus]
BGIBMGA013059-PA	89.0645	42.0689	-1.0821	7.82e-11	2.87e-09	gi|357631758|gb|EHJ79227.1|/5.04223e-68/putative Rho GTPase activating protein 15 [Danaus plexippus]
BGIBMGA013096-TA	82.5076	39.4732	-1.06365	3.11e-07	7.33e-06	gi|357631525|gb|EHJ78995.1|/1.02474e-69/hypothetical protein KGM_15683 [Danaus plexippus]
BGIBMGA010659-TA	37.8105	18.1334	-1.06014	2.09e-09	6.6e-08	gi|357612940|gb|EHJ68242.1|/0/Noki protein [Danaus plexippus]
BGIBMGA008711-TA	3051.9	1465.53	-1.05828	6.42e-102	2.54e-99	gi|56462286|gb|AAV91426.1|/3.0389e-25/putative protease inhibitor 4 [Lonomia obliqua]
BGIBMGA009263-TA	407.069	197.441	-1.04385	1.95e-142	9.94e-140	gi|357625119|gb|EHJ75661.1|/0/hypothetical protein KGM_14730 [Danaus plexippus]
BGIBMGA003739-PA	21.0322	10.2108	-1.04251	5.88e-05	0.000934727	gi|284813579|ref|NP_001165395.1|/0/sugar transporter 4 [Bombyx mori]
BGIBMGA003847-TA	77.4197	37.7134	-1.03762	2.98e-10	1e-08	gi|195391938|ref|XP_002054616.1|/7.3168e-08/GJ22709 [Drosophila virilis]
