# Supplementary material for: Identification of Differentially Expressed Genes in the Pheromone Glands of Mated and Virgin Bombyx mori by Digital Gene Expression Profiling
Source: PLoS One. 2014 Oct 20;9(10):e111003. doi: 10.1371/journal.pone.0111003 (PMC4203833; doi:10.1371/journal.pone.0111003)
Supplement: Table S3 — Differentially expressed genes between M24 and V24. (XLS) [file pone.0111003.s007.xls]

## Sheet: Sheet1
Supplemental Table S3. Differentially expressed genes between V24 PGs and M24 PGs
Gene	TPM-V24	TPM-M24	log2 Ratio(M24/V24)	P-Value	FDR	blast nr
BGIBMGA011116-TA	0.01	15.61	10.6083	4.4409e-16	2.09933e-14	gi|158298568|ref|XP_318748.4|/6.65193e-116/AGAP009690-PA [Anopheles gambiae str. PEST]
BGIBMGA001289-TA	0.01	15.32	10.5812	4.4409e-16	2.11683e-14	gi|242009517|ref|XP_002425530.1|/8.07371e-23/conserved hypothetical protein [Pediculus humanus corporis]
BGIBMGA012346-TA	0.01	9.54	9.89785	4.22868e-11	1.00784e-09	gi|270008031|gb|EFA04479.1|/1.38677e-67/hypothetical protein TcasGA2_TC014783 [Tribolium castaneum]
BGIBMGA014455-TA	0.01	6.07	9.24555	2.47622e-07	4.01246e-06	gi|255652885|ref|NP_001157383.1|/6.17878e-173/DnaJ (Hsp40) homolog 6 [Bombyx mori]
BGIBMGA012678-TA	0.01	5.49	9.10066	1.05128e-06	1.53794e-05	gi|157106772|ref|XP_001649475.1|/3.82224e-11/hypothetical protein AaeL_AAEL014743 [Aedes aegypti]
BGIBMGA000223-TA	0.01	5.2	9.02237	2.16614e-06	2.95008e-05	gi|306518646|ref|NP_001182385.1|/0/putative sugar transporter protein 5 [Bombyx mori]
BGIBMGA003138-TA	0.01	4.62	8.85175	9.19636e-06	0.000113614	gi|91083703|ref|XP_969630.1|/3.24501e-134/PREDICTED: similar to Monocarboxylate transporter 1 CG3456-PA [Tribolium castaneum]
BGIBMGA011250-TA	0.01	4.62	8.85175	9.19636e-06	0.000113369	gi|308512837|gb|ADO33072.1|/1.61276e-116/wee [Biston betularia]
BGIBMGA013649-TA	0.01	4.62	8.85175	9.19636e-06	0.000113125	gi|148669434|gb|EDL01381.1|/3.46415e-119/mCG7958 [Mus musculus]
BGIBMGA004881-TA	0.01	4.62	8.85175	9.19636e-06	0.000112882	gi|114053173|ref|NP_001040506.1|/2.90882e-122/bmp-2 protein [Bombyx mori]
BGIBMGA005529-TA	0.01	4.62	8.85175	9.19636e-06	0.000112641	gi|156554407|ref|XP_001605082.1|/3.57674e-155/PREDICTED: similar to ENSANGP00000024797 [Nasonia vitripennis]
BGIBMGA009228-TA	0.01	4.05	8.66178	3.90434e-05	0.000425387	gi|110750886|ref|XP_395543.3|/2.28525e-96/PREDICTED: similar to dalao CG7055-PA [Apis mellifera]
BGIBMGA001091-TA	0.01	4.05	8.66178	3.90434e-05	0.000424578	gi|189236526|ref|XP_975464.2|/0/PREDICTED: similar to f-spondin [Tribolium castaneum]
BGIBMGA007470-TA	0.01	4.05	8.66178	3.90434e-05	0.000423773	gi|194862524|ref|XP_001970022.1|/3.16052e-14/GG10414 [Drosophila erecta]
BGIBMGA006421-TA	0.01	4.05	8.66178	3.90434e-05	0.00042297	gi|242023757|ref|XP_002432297.1|/7.99028e-17/conserved hypothetical protein [Pediculus humanus corporis]
BGIBMGA010122-TA	0.01	3.76	8.55459	8.04474e-05	0.000813002	gi|91082587|ref|XP_967423.1|/2.73447e-143/PREDICTED: similar to AGAP002425-PA [Tribolium castaneum]
BGIBMGA005989-TA	0.01	3.76	8.55459	8.04474e-05	0.000811568	gi|91082483|ref|XP_972328.1|/7.73759e-28/PREDICTED: similar to GA19074-PA [Tribolium castaneum]
BGIBMGA000109-TA	0.01	3.76	8.55459	8.04474e-05	0.000810139	gi|307171170|gb|EFN63157.1|/7.98354e-59/Pleckstrin-like proteiny domain-containing family G member 1 [Camponotus floridanus]
BGIBMGA010628-TA	0.01	3.76	8.55459	8.04474e-05	0.000808716	gi|110756089|ref|XP_001122009.1|/0/PREDICTED: similar to HECT domain containing 1 [Apis mellifera]
BGIBMGA006812-TA	0.82	9.54	3.54029	8.01152e-05	0.000811078	gi|156545281|ref|XP_001605232.1|/9.79073e-122/PREDICTED: hypothetical protein [Nasonia vitripennis]
BGIBMGA010460-TA	1.91	17.34	3.18246	1.13368e-05	0.000137387	gi|195388392|ref|XP_002052864.1|/0/GJ17790 [Drosophila virilis]
BGIBMGA004585-TA	1.36	12.14	3.15809	3.18802e-05	0.000354776	gi|112983746|ref|NP_001037309.1|/0/vitellogenin precursor [Bombyx mori]
BGIBMGA013014-TA	4.09	36.42	3.15456	1.15543e-07	1.94958e-06	gi|193713745|ref|XP_001946172.1|/2.79176e-18/PREDICTED: similar to CRAL/TRIO domain-containing protein [Acyrthosiphon pisum]
BGIBMGA011428-TA	1.09	9.54	3.12966	5.17162e-05	0.000545787	gi|195963355|ref|NP_001124350.1|/0/fez1 [Bombyx mori]
BGIBMGA012996-TA	1.36	11.85	3.12321	3.18838e-05	0.000354127	gi|307206062|gb|EFN84155.1|/0/Glucose dehydrogenase [acceptor] [Harpegnathos saltator]
BGIBMGA008490-TA	1.09	8.96	3.03917	5.2306e-05	0.000548973	gi|189236786|ref|XP_968601.2|/2.0763e-93/PREDICTED: similar to apoptosis stimulating of P53 [Tribolium castaneum]
BGIBMGA004280-TA	6	47.69	2.99065	1.66266e-09	3.53547e-08	gi|289741853|gb|ADD19674.1|/9.15257e-125/glutamine synthetase [Glossina morsitans morsitans]
BGIBMGA001828-TA	9.81	75.73	2.94854	4.92716e-13	1.55709e-11	-
BGIBMGA012997-TA	754.15	5813.04	2.94637	0	0	gi|158288468|ref|XP_310335.3|/1.96563e-123/AGAP003785-PA [Anopheles gambiae str. PEST]
BGIBMGA014453-TA	1.09	7.8	2.83915	6.08048e-05	0.000633522	gi|91076408|ref|XP_969456.1|/4.14069e-119/PREDICTED: similar to CG6084 CG6084-PA [Tribolium castaneum]
BGIBMGA006213-TA	17.72	122.55	2.78992	0	0	gi|283826817|gb|ADB43610.1|/0/chitin deacetylase 1 [Helicoverpa armigera]
BGIBMGA010419-TA	1.64	11.27	2.78072	1.93155e-05	0.000225479	gi|112984026|ref|NP_001036831.1|/0/saposin-related [Bombyx mori]
BGIBMGA002077-TA	4.36	29.77	2.77146	6.3515e-08	1.11443e-06	gi|294459899|ref|NP_001170882.1|/0/tan protein [Bombyx mori]
BGIBMGA004060-TA	1.36	9.25	2.76585	3.36996e-05	0.000373569	gi|189238710|ref|XP_969341.2|/1.41645e-12/PREDICTED: similar to AGAP009638-PA [Tribolium castaneum]
BGIBMGA009236-TA	2.73	17.34	2.66713	2.15026e-06	2.93544e-05	gi|307215472|gb|EFN90129.1|/5.56964e-78/Protein FAM114A2 [Harpegnathos saltator]
BGIBMGA005946-TA	1.64	10.41	2.6662	1.98445e-05	0.000230713	gi|110764115|ref|XP_392107.2|/1.16643e-20/PREDICTED: similar to centrosomin CG4832-PA, isoform A [Apis mellifera]
BGIBMGA012515-TA	12.26	76.88	2.64865	3.21964e-14	1.34426e-12	gi|114052392|ref|NP_001040509.1|/0/S-adenosylmethionine synthetase [Bombyx mori]
BGIBMGA009514-TA	2.45	15.32	2.64456	3.7842e-06	4.91946e-05	gi|158294025|ref|XP_315354.4|/7.33547e-159/AGAP005342-PA [Anopheles gambiae str. PEST]
BGIBMGA007388-TA	3.54	21.68	2.61454	3.7799e-07	6.00584e-06	gi|189239844|ref|XP_973440.2|/0/PREDICTED: similar to conserved hypothetical protein [Tribolium castaneum]
BGIBMGA012133-TA	1.36	8.09	2.57253	5.04668e-05	0.000535566	gi|307188584|gb|EFN73312.1|/9.88346e-32/hypothetical protein EAG_13083 [Camponotus floridanus]
BGIBMGA003160-TA	3.54	20.52	2.53521	3.77996e-07	5.9893e-06	gi|295424086|ref|NP_001171332.1|/0/Kruppel homolog 1 [Bombyx mori]
BGIBMGA003345-TA	6	34.11	2.50716	1.66266e-09	3.54866e-08	gi|112983410|ref|NP_001036986.1|/3.59466e-126/juvenile hormone binding protein brP-1649 [Bombyx mori]
BGIBMGA004206-TA	3	16.47	2.45681	1.21413e-06	1.75374e-05	gi|29465750|gb|AAM14415.1|/0/putative odorant-degrading enzyme [Antheraea polyphemus]
BGIBMGA007281-TA	2.45	13.01	2.40877	3.92378e-06	5.06637e-05	gi|183979298|dbj|BAG30762.1|/0/similar to CG5304-PA [Papilio xuthus]
BGIBMGA004074-TA	8.72	45.38	2.37966	3.94352e-12	1.03949e-10	gi|290563346|ref|NP_001166785.1|/1.71444e-19/cuticular protein glycine-rich 19 [Bombyx mori]
BGIBMGA010384-TA	21.8	111.28	2.35179	0	0	gi|223890172|ref|NP_001138801.1|/0/decapentaplegic [Bombyx mori]
BGIBMGA003866-TA	17.17	87.29	2.34593	0	0	gi|84095074|dbj|BAE66652.1|/0/phenylalanine hydroxylase [Papilio xuthus]
BGIBMGA011982-TA	3	14.74	2.2967	1.26051e-06	1.81159e-05	gi|157124457|ref|XP_001660469.1|/0/low-density lipoprotein receptor (ldl) [Aedes aegypti]
BGIBMGA004655-TA	6.54	32.08	2.29431	4.8815e-10	1.08647e-08	gi|156537219|ref|XP_001605059.1|/0/PREDICTED: similar to fatty acid synthase [Nasonia vitripennis]
BGIBMGA005014-TA	2.18	10.69	2.29386	1.02968e-05	0.000125048	gi|270010813|gb|EFA07261.1|/0/hypothetical protein TcasGA2_TC013292 [Tribolium castaneum]
BGIBMGA008496-TA	5.45	26.59	2.28656	5.64224e-09	1.10526e-07	gi|270013361|gb|EFA09809.1|/1.71165e-122/hypothetical protein TcasGA2_TC011954 [Tribolium castaneum]
BGIBMGA012935-TA	2.73	13.3	2.28445	2.39418e-06	3.24519e-05	gi|219362829|ref|NP_001136443.1|/0/clathrin heavy chain [Bombyx mori]
BGIBMGA005722-TA	3.27	15.9	2.28166	6.95222e-07	1.04649e-05	gi|31226455|ref|XP_317711.1|/0/AGAP007796-PA [Anopheles gambiae str. PEST]
BGIBMGA005202-TA	3.82	18.5	2.27588	2.10534e-07	3.44073e-06	gi|156550522|ref|XP_001602320.1|/0/PREDICTED: similar to abc transporter [Nasonia vitripennis]
BGIBMGA003361-TA	16.63	78.62	2.24111	3.73034e-14	1.5462e-12	gi|183979303|dbj|BAG30760.1|/0/Karyopherin beta 3 [Papilio xuthus]
BGIBMGA002940-TA	3.27	15.32	2.22805	7.26178e-07	1.09022e-05	gi|112983250|ref|NP_001037610.1|/1.47564e-53/putative alcohol dehydrogenase [Bombyx mori]
BGIBMGA002986-TA	2.18	10.12	2.21481	1.741e-05	0.00020533	gi|157120338|ref|XP_001653614.1|/2.46008e-143/tyrosine aminotransferase [Aedes aegypti]
BGIBMGA006180-TA	2.18	10.12	2.21481	1.741e-05	0.000204908	gi|91082981|ref|XP_974097.1|/1.15946e-152/PREDICTED: similar to polyamine oxidase [Tribolium castaneum]
BGIBMGA000528-TA	4.09	18.79	2.19979	1.17379e-07	1.97473e-06	gi|270007317|gb|EFA03765.1|/2.03441e-124/hypothetical protein TcasGA2_TC013876 [Tribolium castaneum]
BGIBMGA006120-TA	10.36	46.25	2.15843	2.40252e-13	8.32874e-12	gi|195575565|ref|XP_002077648.1|/5.28173e-39/cabut [Drosophila simulans]
BGIBMGA000324-TA	12.81	56.94	2.15217	0	0	gi|114224804|gb|ABI55236.1|/1.86608e-50/larval cuticle protein 1 precursor [Bombyx mori]
BGIBMGA010945-TA	5.72	24.86	2.11974	3.07818e-09	6.28828e-08	gi|156553610|ref|XP_001599914.1|/9.93215e-110/PREDICTED: similar to elongase, putative [Nasonia vitripennis]
BGIBMGA010136-TA	2.45	10.41	2.08712	2.0985e-05	0.000242984	gi|156547944|ref|XP_001604727.1|/1.6673e-116/PREDICTED: similar to conserved hypothetical protein [Nasonia vitripennis]
BGIBMGA007397-TA	4.63	19.65	2.08545	3.75822e-08	6.89007e-07	gi|242006960|ref|XP_002424310.1|/3.23362e-14/conserved hypothetical protein [Pediculus humanus corporis]
BGIBMGA007282-TA	3	12.72	2.08406	3.11596e-06	4.14495e-05	gi|183979298|dbj|BAG30762.1|/0/similar to CG5304-PA [Papilio xuthus]
BGIBMGA003457-TA	7.09	29.77	2.07	1.43584e-10	3.2984e-09	gi|114051712|ref|NP_001040327.1|/2.84651e-91/ras-related protein 2 [Bombyx mori]
BGIBMGA009828-TA	14.45	59.83	2.0498	6.15064e-14	2.42632e-12	gi|195396397|ref|XP_002056818.1|/6.68275e-68/GJ16729 [Drosophila virilis]
BGIBMGA012328-TA	4.91	20.23	2.0427	2.16068e-08	4.07891e-07	gi|156540672|ref|XP_001603760.1|/0/PREDICTED: similar to amino acid transporter [Nasonia vitripennis]
BGIBMGA004164-TA	8.99	36.13	2.0068	2.25398e-12	6.25862e-11	gi|307176797|gb|EFN66194.1|/2.68885e-56/Transcription factor AP-1 [Camponotus floridanus]
BGIBMGA004163-TA	4.63	18.5	1.99844	5.55406e-08	9.83567e-07	gi|156537319|ref|XP_001606241.1|/0/PREDICTED: similar to cyclophilin [Nasonia vitripennis]
BGIBMGA007631-TA	9.81	38.73	1.98113	4.93162e-13	1.54994e-11	gi|66513683|ref|XP_394878.2|/3.18162e-91/PREDICTED: similar to CG2875-PB, isoform B [Apis mellifera]
BGIBMGA006927-TA	3.82	15.03	1.9762	7.47652e-07	1.11952e-05	-
BGIBMGA013477-TA	4.63	18.21	1.97565	6.88306e-08	1.20034e-06	gi|189234333|ref|XP_973450.2|/1.31613e-111/PREDICTED: similar to synaptic vesicle protein [Tribolium castaneum]
BGIBMGA010599-TA	3.82	14.74	1.94809	1.09169e-06	1.59298e-05	gi|170032323|ref|XP_001844031.1|/0/cadherin EGF LAG seven-pass G-type receptor 1 [Culex quinquefasciatus]
BGIBMGA005945-TA	3.54	13.58	1.93966	3.00064e-06	4.0102e-05	gi|270016161|gb|EFA12609.1|/1.69453e-71/hypothetical protein TcasGA2_TC006850 [Tribolium castaneum]
BGIBMGA003521-TA	4.09	15.61	1.9323	6.01686e-07	9.15331e-06	gi|307187162|gb|EFN72405.1|/4.96105e-123/Death-inducer obliterator 1 [Camponotus floridanus]
BGIBMGA003740-TA	12.26	46.25	1.91549	3.21964e-14	1.36417e-12	gi|195150333|ref|XP_002016109.1|/8.88954e-159/GL11419 [Drosophila persimilis]
BGIBMGA006063-TA	4.36	16.19	1.8927	4.98446e-07	7.7687e-06	gi|156547191|ref|XP_001604202.1|/3.08465e-22/PREDICTED: similar to CG9261-PD [Nasonia vitripennis]
BGIBMGA003614-TA	4.91	18.21	1.89094	1.003e-07	1.71771e-06	gi|307201603|gb|EFN81358.1|/1.33212e-16/hypothetical protein EAI_00347 [Harpegnathos saltator]
BGIBMGA009139-TA	5.18	19.08	1.88104	5.51484e-08	9.79655e-07	gi|282158089|ref|NP_001164088.1|/0/cathepsin L precursor [Tribolium castaneum]
BGIBMGA013536-TA	5.45	19.94	1.87134	3.03144e-08	5.6116e-07	gi|253721951|gb|ACT34039.1|/6.45216e-170/DnaJ-5 [Bombyx mori]
BGIBMGA002013-TA	5.18	18.79	1.85894	8.26126e-08	1.43195e-06	gi|307186404|gb|EFN72038.1|/1.82356e-132/Importin-7 [Camponotus floridanus]
BGIBMGA007629-TA	3.27	11.85	1.85752	2.13612e-05	0.000246343	gi|112984532|ref|NP_001037203.1|/0/innexin 2 [Bombyx mori]
BGIBMGA005232-TA	3.54	12.72	1.84528	1.16284e-05	0.000140326	gi|114638058|ref|XP_001142675.1|/5.02325e-07/PREDICTED: TAF6-like RNA polymerase II [Pan troglodytes]
BGIBMGA012524-TA	7.9	28.04	1.82756	9.59822e-11	2.25007e-09	gi|307178980|gb|EFN67496.1|/1.14838e-23/hypothetical protein EAG_02883 [Camponotus floridanus]
BGIBMGA006193-TA	3.27	11.56	1.82178	3.40818e-05	0.000375622	gi|114051830|ref|NP_001040185.1|/0/DnaJ (Hsp40) homolog 9 [Bombyx mori]
BGIBMGA009974-TA	4.36	15.32	1.81302	1.88582e-06	2.61818e-05	gi|270008312|gb|EFA04760.1|/0/hypothetical protein TcasGA2_TC030624 [Tribolium castaneum]
BGIBMGA008725-TA	10.63	37.29	1.81065	2.52464e-13	8.69936e-12	gi|262530080|gb|ACY69181.1|/0/UDP-glucose pyrophosphorylase [Spodoptera exigua]
BGIBMGA002036-TA	3	10.41	1.79494	0.000100622	0.000987239	gi|307172721|gb|EFN64027.1|/2.21354e-45/Myosin light chain kinase, smooth muscle [Camponotus floridanus]
BGIBMGA013000-TA	14.99	51.74	1.78728	3.55272e-15	1.61282e-13	gi|307206054|gb|EFN84147.1|/3.22673e-126/Glucose dehydrogenase [acceptor] [Harpegnathos saltator]
BGIBMGA003132-TA	6	20.52	1.774	5.05616e-08	9.09473e-07	gi|91082385|ref|XP_968820.1|/2.57746e-92/PREDICTED: similar to alpha-tocopherol transfer protein [Tribolium castaneum]
BGIBMGA002923-TA	4.91	16.76	1.77123	8.86362e-07	1.31688e-05	-
BGIBMGA013796-TA	25.07	84.98	1.76116	0	0	-
BGIBMGA014221-TA	16.35	55.21	1.75564	0	0	gi|112984026|ref|NP_001036831.1|/0/saposin-related [Bombyx mori]
BGIBMGA010240-TA	6.27	21.1	1.75071	4.34014e-08	7.8562e-07	gi|10119784|dbj|BAB13481.1|/0/chitinase precursor [Bombyx mori]
BGIBMGA002635-TA	3.27	10.98	1.74752	8.64948e-05	0.000861934	gi|157131260|ref|XP_001655842.1|/2.58678e-98/sugar transporter [Aedes aegypti]
BGIBMGA013930-TA	14.99	50.29	1.74627	3.55272e-15	1.60012e-13	gi|157908523|dbj|BAF81491.1|/0/juvenile hormone epoxide hydrolase [Bombyx mori]
BGIBMGA005140-TA	6	19.94	1.73263	1.24346e-07	2.0858e-06	gi|307191030|gb|EFN74784.1|/5.55834e-45/Transcription factor kayak [Camponotus floridanus]
BGIBMGA007519-TA	4.63	15.32	1.72633	4.04154e-06	5.19497e-05	gi|156546249|ref|XP_001605335.1|/0/PREDICTED: similar to ubiquitin-protein ligase [Nasonia vitripennis]
BGIBMGA004165-TA	24.26	79.48	1.71201	0	0	gi|281371488|ref|NP_001163865.1|/0/translation elongation factor 2 isoform 2 [Bombyx mori]
BGIBMGA013398-TA	4.36	14.16	1.69942	1.17101e-05	0.000141014	gi|158295511|ref|XP_316249.4|/3.94628e-24/AGAP006184-PA [Anopheles gambiae str. PEST]
BGIBMGA014571-TA	71.68	230.65	1.68606	1.39888e-13	5.19585e-12	gi|56418419|gb|AAV91017.1|/4.29462e-18/hemolymph proteinase 19 [Manduca sexta]
BGIBMGA011052-TA	17.72	56.65	1.6767	0	0	gi|170052018|ref|XP_001862031.1|/3.57722e-21/PFTAIRE-interacting factor 1A [Culex quinquefasciatus]
BGIBMGA004683-TA	5.45	17.34	1.66978	1.60489e-06	2.25552e-05	gi|294846820|gb|ADF43483.1|/1.18808e-170/carboxyl/choline esterase CCE017a [Helicoverpa armigera]
BGIBMGA008293-TA	4.09	13.01	1.66945	3.39474e-05	0.000375588	gi|194762930|ref|XP_001963587.1|/5.4764e-147/GF20208 [Drosophila ananassae]
BGIBMGA008049-TA	15.54	49.42	1.66911	7.21644e-14	2.78906e-12	gi|156549389|ref|XP_001602288.1|/1.11117e-89/PREDICTED: similar to diacylglycerol o-acyltransferase [Nasonia vitripennis]
BGIBMGA009590-TA	3.82	12.14	1.66812	6.28056e-05	0.000649635	gi|91077850|ref|XP_971897.1|/0/PREDICTED: similar to metalloprotease [Tribolium castaneum]
BGIBMGA012972-TA	7.09	22.26	1.6506	6.65098e-08	1.16341e-06	gi|157125290|ref|XP_001654274.1|/3.97462e-73/hypothetical protein AaeL_AAEL010178 [Aedes aegypti]
BGIBMGA000680-TA	8.45	26.3	1.63804	5.11884e-09	1.00965e-07	gi|91079628|ref|XP_967731.1|/1.81966e-148/PREDICTED: similar to AGAP002355-PA [Tribolium castaneum]
BGIBMGA002915-TA	7.09	21.97	1.63168	1.0326e-07	1.75788e-06	gi|270014168|gb|EFA10616.1|/6.44997e-26/hypothetical protein TcasGA2_TC012878 [Tribolium castaneum]
BGIBMGA005266-TA	6.81	21.1	1.63152	1.8868e-07	3.11023e-06	gi|272979598|gb|ACZ97415.1|/3.00799e-14/cytochrome P450 CYP333B8 [Zygaena filipendulae]
BGIBMGA004565-TA	4.63	14.16	1.61274	2.42558e-05	0.000276932	gi|195133200|ref|XP_002011027.1|/5.53039e-77/GI16316 [Drosophila mojavensis]
BGIBMGA005323-TA	10.63	32.37	1.60652	1.58016e-10	3.6154e-09	gi|112983092|ref|NP_001037596.1|/9.4827e-129/ALY [Bombyx mori]
BGIBMGA008982-TA	4.36	13.01	1.57722	6.93922e-05	0.000711332	gi|307203260|gb|EFN82415.1|/4.8883e-125/Solute carrier family 41 member 1 [Harpegnathos saltator]
BGIBMGA000612-TA	8.72	26.01	1.57667	1.5892e-08	3.01e-07	gi|193795848|gb|ACF21977.1|/0/paramyosin [Bombyx mandarina]
BGIBMGA003829-TA	46.06	136.42	1.56647	0	0	gi|158631166|ref|NP_001037072.1|/1.67756e-140/ADP/ATP translocase [Bombyx mori]
BGIBMGA007035-TA	5.18	15.32	1.56439	1.71007e-05	0.000202517	gi|307201531|gb|EFN81294.1|/5.78972e-89/Hepatocyte growth factor-regulated tyrosine kinase substrate [Harpegnathos saltator]
BGIBMGA003898-TA	5.18	15.32	1.56439	1.71007e-05	0.000202099	-
BGIBMGA006839-TA	6	17.63	1.555	4.25092e-06	5.43966e-05	gi|162951901|ref|NP_001106080.1|/0/nuclear hormone receptor E75 isoform B [Bombyx mori]
BGIBMGA002004-TA	19.62	57.23	1.54445	0	0	gi|114053001|ref|NP_001040334.1|/0/ATP-binding cassette sub-family F member 2 [Bombyx mori]
BGIBMGA000647-TA	9.81	28.61	1.54419	5.20584e-09	1.02328e-07	gi|7576710|gb|AAF63957.1|/3.59633e-159/CALNUC [Spodoptera frugiperda]
BGIBMGA000117-TA	17.72	51.45	1.53779	0	0	gi|157135054|ref|XP_001663410.1|/1.21423e-46/hypothetical protein AaeL_AAEL013228 [Aedes aegypti]
BGIBMGA001600-TA	10.36	30.06	1.53682	2.40848e-09	5.04634e-08	gi|157120965|ref|XP_001659801.1|/3.82931e-51/organic cation transporter [Aedes aegypti]
BGIBMGA001039-TA	7.09	20.52	1.53317	8.9054e-07	1.31966e-05	gi|94468706|gb|ABF18202.1|/1.65055e-37/tetraspanin [Aedes aegypti]
BGIBMGA007565-TA	6	17.34	1.53107	6.51134e-06	8.14986e-05	gi|224586901|ref|NP_001139127.1|/1.42928e-133/oxygen resistance gene 1 [Bombyx mori]
BGIBMGA001945-TA	4.91	14.16	1.52803	4.83292e-05	0.000515752	gi|66539262|ref|XP_392649.2|/1.20448e-58/PREDICTED: similar to crossveinless CG12410-PA [Apis mellifera]
BGIBMGA003469-TA	16.35	47.11	1.52674	5.9508e-14	2.36379e-12	gi|148298695|ref|NP_001091823.1|/0/poly A binding protein [Bombyx mori]
BGIBMGA002363-TA	8.45	24.28	1.52275	1.0304e-07	1.75937e-06	gi|307181748|gb|EFN69209.1|/4.57467e-149/Pre-mRNA-splicing factor RBM22 [Camponotus floridanus]
BGIBMGA000481-TA	4.63	13.3	1.52234	8.90274e-05	0.000885629	gi|270003263|gb|EEZ99710.1|/1.93424e-96/hypothetical protein TcasGA2_TC002471 [Tribolium castaneum]
BGIBMGA000898-TA	5.45	15.61	1.51814	2.18842e-05	0.000250857	gi|157132537|ref|XP_001656059.1|/5.08826e-39/U2 small nuclear ribonucleoprotein, putative [Aedes aegypti]
BGIBMGA009049-TA	19.9	56.65	1.50931	0	0	gi|307194536|gb|EFN76828.1|/0/Niemann-Pick C1 protein [Harpegnathos saltator]
BGIBMGA010328-TA	10.08	28.61	1.50502	1.00559e-08	1.9302e-07	gi|257480033|gb|ACV60230.1|/4.9582e-94/antennal esterase CXE3 [Spodoptera littoralis]
BGIBMGA011702-TA	40.34	114.46	1.50456	0	0	gi|114053115|ref|NP_001040122.1|/1.52647e-114/EN protein binding/engrailed nuclear homeoprotein-regulated protein [Bombyx mori]
BGIBMGA013538-TA	6.81	19.08	1.48633	3.75594e-06	4.89384e-05	gi|307208501|gb|EFN85852.1|/1.40051e-67/Bromodomain-containing protein 7 [Harpegnathos saltator]
BGIBMGA009122-TA	5.18	14.45	1.48005	6.11772e-05	0.000633938	gi|270010631|gb|EFA07079.1|/1.5418e-110/hypothetical protein TcasGA2_TC010059 [Tribolium castaneum]
BGIBMGA006603-TA	38.98	108.68	1.47928	0	0	gi|256773186|ref|NP_001157948.1|/0/sarco/endoplasmic reticulum calcium ATPase [Bombyx mori]
BGIBMGA004547-TA	8.45	23.41	1.4701	3.57448e-07	5.69527e-06	gi|270014673|gb|EFA11121.1|/0/hypothetical protein TcasGA2_TC004721 [Tribolium castaneum]
BGIBMGA013051-TA	96.76	267.36	1.4663	4.45422e-13	1.41545e-11	gi|56418419|gb|AAV91017.1|/2.32361e-73/hemolymph proteinase 19 [Manduca sexta]
BGIBMGA010257-TA	10.9	30.06	1.46352	8.7649e-09	1.68805e-07	gi|198041261|dbj|BAG70409.1|/0/hemocyte protease-1 [Bombyx mori]
BGIBMGA003915-TA	11.45	31.22	1.44712	6.04558e-09	1.17621e-07	gi|307206277|gb|EFN84342.1|/2.65524e-171/Monocarboxylate transporter 14 [Harpegnathos saltator]
BGIBMGA002311-TA	20.99	57.23	1.44707	0	0	gi|195395078|ref|XP_002056163.1|/0/GJ10373 [Drosophila virilis]
BGIBMGA010472-TA	42.52	114.46	1.42863	1.39e-13	5.23079e-12	gi|270014225|gb|EFA10673.1|/0/muscle-specific protein 300 [Tribolium castaneum]
BGIBMGA002593-TA	43.06	115.61	1.42485	0	0	gi|156544088|ref|XP_001603578.1|/1.27543e-156/PREDICTED: similar to Prolyl endopeptidase [Nasonia vitripennis]
BGIBMGA013342-TA	20.44	54.63	1.4183	0	0	gi|2498144|sp|Q25490.1|APLP_MANSE/0/RecName: Full=Apolipophorins; Contains: RecName: Full=Apolipophorin-2; AltName: Full=Apolipophorin II; AltName: Full=apoLp-2; Contains: RecName: Full=Apolipophorin-1; AltName: Full=Apolipophorin I; AltName: Full=apoLp-1
BGIBMGA012521-TA	42.52	112.72	1.40653	1.39e-13	5.1966e-12	gi|156545768|ref|XP_001605587.1|/3.35622e-63/PREDICTED: similar to GA21107-PA [Nasonia vitripennis]
BGIBMGA003709-TA	282.37	745.42	1.40047	3.62154e-13	1.177e-11	gi|91076084|ref|XP_967873.1|/0/PREDICTED: similar to AGAP008596-PA [Tribolium castaneum]
BGIBMGA003223-TA	10.08	26.59	1.39939	1.71344e-07	2.84083e-06	gi|189238760|ref|XP_973200.2|/4.2784e-77/PREDICTED: similar to Uncharacterized protein KIAA1370 homolog [Tribolium castaneum]
BGIBMGA008519-TA	10.08	26.3	1.38357	2.5407e-07	4.10531e-06	gi|91080025|ref|XP_972114.1|/2.73475e-104/PREDICTED: similar to Ofd1 protein, putative [Tribolium castaneum]
BGIBMGA009544-TA	214.77	555.23	1.37029	1.33449e-13	5.08885e-12	gi|189181680|ref|NP_001121191.1|/0/integument esterase 2 [Bombyx mori]
BGIBMGA007111-TA	12.26	31.5	1.36139	2.45292e-08	4.5852e-07	gi|157103945|ref|XP_001648193.1|/0/dihydropyrimidine dehydrogenase [Aedes aegypti]
BGIBMGA008921-TA	11.72	30.06	1.35887	5.33776e-08	9.54125e-07	gi|112982743|ref|NP_001037556.1|/1.49097e-97/elongation factor 1-beta' [Bombyx mori]
BGIBMGA001860-TA	16.63	42.49	1.35334	1.08412e-10	2.52079e-09	-
BGIBMGA001079-TA	8.72	22.26	1.35205	3.23534e-06	4.28383e-05	gi|158291648|ref|XP_313165.4|/1.4006e-121/AGAP004246-PA [Anopheles gambiae str. PEST]
BGIBMGA014126-TA	12.26	31.22	1.34851	3.6059e-08	6.65347e-07	gi|189241070|ref|XP_001808548.1|/0/PREDICTED: similar to AGAP007135-PA [Tribolium castaneum]
BGIBMGA006856-TA	34.07	86.71	1.3477	0	0	gi|270013391|gb|EFA09839.1|/0/hypothetical protein TcasGA2_TC011986 [Tribolium castaneum]
BGIBMGA004138-TA	6.54	16.47	1.33248	7.62978e-05	0.000775175	gi|157104928|ref|XP_001648636.1|/6.52117e-115/hypothetical protein AaeL_AAEL014389 [Aedes aegypti]
BGIBMGA003073-TA	28.07	69.66	1.3113	0	0	gi|112982880|ref|NP_001037572.1|/5.28797e-88/translationally-controlled tumor protein homolog [Bombyx mori]
BGIBMGA006461-TA	34.61	85.84	1.31046	2.28706e-14	9.83608e-13	gi|189241909|ref|XP_970822.2|/0/PREDICTED: similar to Darkener of apricot CG33553-PG [Tribolium castaneum]
BGIBMGA008939-TA	8.99	22.26	1.30806	5.7046e-06	7.18729e-05	gi|198463716|ref|XP_001352921.2|/2.75078e-126/GA14810 [Drosophila pseudoobscura pseudoobscura]
BGIBMGA008902-TA	24.53	60.7	1.30715	0	0	gi|91088533|ref|XP_972286.1|/2.4823e-56/PREDICTED: similar to short-chain dehydrogenase [Tribolium castaneum]
BGIBMGA006196-TA	24.53	60.41	1.30024	0	0	gi|255652879|ref|NP_001157380.1|/8.32636e-171/DnaJ (Hsp40) homolog 1 [Bombyx mori]
BGIBMGA002618-TA	35.7	87.29	1.28989	9.992e-15	4.36292e-13	gi|157137897|ref|XP_001664066.1|/7.24047e-88/leucine-rich transmembrane protein [Aedes aegypti]
BGIBMGA005896-TA	39.79	96.83	1.28305	2.26486e-14	9.81439e-13	gi|307169704|gb|EFN62280.1|/1.40287e-11/hypothetical protein EAG_03991 [Camponotus floridanus]
BGIBMGA004577-TA	8.45	20.52	1.28001	1.82408e-05	0.000214245	gi|201023283|ref|NP_001128387.1|/0/scavenger receptor type C [Bombyx mori]
BGIBMGA011278-TA	19.9	48.27	1.27836	4.54302e-11	1.07826e-09	gi|260807993|ref|XP_002598792.1|/2.39736e-134/hypothetical protein BRAFLDRAFT_74529 [Branchiostoma floridae]
BGIBMGA004743-TA	8.99	21.68	1.26997	1.21e-05	0.000145404	gi|307191074|gb|EFN74814.1|/4.47966e-131/Protein phosphatase 1B [Camponotus floridanus]
BGIBMGA005944-TA	19.35	46.25	1.25712	2.02992e-10	4.6076e-09	gi|270007046|gb|EFA03494.1|/7.77388e-38/hypothetical protein TcasGA2_TC013494 [Tribolium castaneum]
BGIBMGA001182-TA	36.79	87.87	1.25606	1.95843e-13	7.04544e-12	gi|170029147|ref|XP_001842455.1|/3.84332e-178/conserved hypothetical protein [Culex quinquefasciatus]
BGIBMGA010998-TA	9.81	23.41	1.2548	6.53312e-06	8.15927e-05	gi|157130826|ref|XP_001662018.1|/9.61428e-69/receptor for activated C kinase, putative [Aedes aegypti]
BGIBMGA005815-TA	16.35	38.73	1.24416	7.94094e-09	1.53453e-07	gi|170027889|ref|XP_001841829.1|/2.49018e-70/peptidyl-alpha-hydroxyglycine alpha-amidating lyase 1 [Culex quinquefasciatus]
BGIBMGA008010-TA	61.32	144.52	1.23684	0	0	gi|270006907|gb|EFA03355.1|/1.40157e-161/hypothetical protein TcasGA2_TC013340 [Tribolium castaneum]
BGIBMGA003366-TA	12.54	29.48	1.2332	5.82856e-07	8.8905e-06	gi|91082039|ref|XP_970789.1|/1.6511e-58/PREDICTED: similar to Integrator complex subunit 4 (Int4) [Tribolium castaneum]
BGIBMGA013108-TA	47.97	112.72	1.23254	0	0	gi|112983018|ref|NP_001037078.1|/2.15446e-98/apolipophorin III [Bombyx mori]
BGIBMGA006898-TA	62.14	145.38	1.22623	3.42836e-13	1.12058e-11	gi|91093748|ref|XP_969297.1|/2.57476e-155/PREDICTED: similar to CG1962 CG1962-PA [Tribolium castaneum]
BGIBMGA001168-TA	10.63	24.86	1.22568	5.0711e-06	6.43164e-05	gi|114051483|ref|NP_001040301.1|/0/glycosyl-phosphatidyl-inositol-anchored protein [Bombyx mori]
BGIBMGA003746-TA	10.63	24.86	1.22568	5.0711e-06	6.41741e-05	gi|170053850|ref|XP_001862863.1|/1.96551e-09/conserved hypothetical protein [Culex quinquefasciatus]
BGIBMGA013812-TA	41.16	96.25	1.22554	0	0	gi|168823411|ref|NP_001108339.1|/0/integument esterase 1 [Bombyx mori]
BGIBMGA000572-TA	13.36	31.22	1.22455	3.15226e-07	5.05068e-06	gi|168823402|ref|NP_001108335.1|/5.12053e-138/glycerol kinase [Bombyx mori]
BGIBMGA001798-TA	15.26	35.55	1.22009	5.26242e-08	9.43606e-07	gi|158291057|ref|XP_312574.3|/2.47714e-32/AGAP002382-PA [Anopheles gambiae str. PEST]
BGIBMGA007513-TA	9.81	22.83	1.21861	1.35557e-05	0.000162214	gi|91079160|ref|XP_967064.1|/0/PREDICTED: similar to ran-binding protein [Tribolium castaneum]
BGIBMGA007420-TA	18.53	43.07	1.21682	2.23946e-09	4.70945e-08	-
BGIBMGA010057-TA	57.24	132.96	1.2159	3.21964e-14	1.35414e-12	gi|270001623|gb|EEZ98070.1|/5.51073e-41/hypothetical protein TcasGA2_TC000477 [Tribolium castaneum]
BGIBMGA001755-TA	24.53	56.65	1.20753	8.80606e-12	2.20924e-10	gi|195449437|ref|XP_002072074.1|/6.64761e-98/GK22516 [Drosophila willistoni]
BGIBMGA013801-TA	12.54	28.9	1.20453	1.19445e-06	1.72969e-05	gi|242004538|ref|XP_002423140.1|/1.2431e-47/Charged multivesicular body protein 4C, putative [Pediculus humanus corporis]
BGIBMGA008066-TA	15.54	35.55	1.19386	8.7089e-08	1.50498e-06	gi|156538020|ref|XP_001608209.1|/1.37708e-146/PREDICTED: similar to protease m1 zinc metalloprotease [Nasonia vitripennis]
BGIBMGA010620-TA	16.08	36.71	1.19091	5.77508e-08	1.01955e-06	gi|114051177|ref|NP_001040390.1|/2.4579e-166/syntaxin 5A [Bombyx mori]
BGIBMGA009210-TA	12.26	27.75	1.17853	2.97848e-06	3.98991e-05	-
BGIBMGA013662-TA	74.13	167.64	1.17724	7.11208e-13	2.15244e-11	gi|170066199|ref|XP_001868149.1|/9.50011e-19/conserved hypothetical protein [Culex quinquefasciatus]
BGIBMGA009829-TA	13.36	30.06	1.16993	1.29772e-06	1.86039e-05	gi|270011248|gb|EFA07696.1|/1.2047e-64/hypothetical protein TcasGA2_TC002172 [Tribolium castaneum]
BGIBMGA014107-TA	28.07	63.01	1.16655	2.53486e-12	6.97086e-11	gi|187471140|sp|A8E7I5.1|TTC36_DANRE/2.96472e-25/RecName: Full=Tetratricopeptide repeat protein 36; Short=TPR repeat protein 36
BGIBMGA008302-TA	11.72	26.3	1.16609	6.40938e-06	8.05751e-05	gi|112983898|ref|NP_001036852.1|/0/elongation factor 1 gamma [Bombyx mori]
BGIBMGA006851-TA	12.26	27.46	1.16337	4.22278e-06	5.41576e-05	gi|66505925|ref|XP_623732.1|/0/PREDICTED: similar to CG2807-PA isoform 1 [Apis mellifera]
BGIBMGA001167-TA	10.36	23.12	1.15812	2.5889e-05	0.000292081	gi|270005727|gb|EFA02175.1|/2.0901e-119/hypothetical protein TcasGA2_TC007831 [Tribolium castaneum]
BGIBMGA009911-TA	55.6	124	1.15718	1.8141e-13	6.69463e-12	gi|91094331|ref|XP_966352.1|/0/PREDICTED: similar to ubiquitin-activating enzyme E1 [Tribolium castaneum]
BGIBMGA001906-TA	24.8	55.21	1.15459	8.19552e-11	1.92915e-09	gi|307168980|gb|EFN61859.1|/5.53499e-47/Thrombospondin type-1 domain-containing protein 4 [Camponotus floridanus]
BGIBMGA004061-TA	105.48	234.7	1.15385	6.98552e-13	2.12538e-11	gi|189238710|ref|XP_969341.2|/0/PREDICTED: similar to AGAP009638-PA [Tribolium castaneum]
BGIBMGA014171-TA	20.99	46.53	1.14846	2.85132e-09	5.88792e-08	gi|110649254|emb|CAL25136.1|/2.50333e-39/microvitellogenin [Manduca sexta]
BGIBMGA010113-TA	24.53	54.34	1.14747	1.41225e-10	3.25729e-09	-
BGIBMGA014589-TA	10.08	22.26	1.14296	4.52312e-05	0.00048632	gi|114052589|ref|NP_001040482.1|/8.67562e-165/phosphate transport protein [Bombyx mori]
BGIBMGA002346-TA	13.36	29.48	1.14182	2.58894e-06	3.49263e-05	gi|156538234|ref|XP_001602190.1|/0/PREDICTED: similar to ENSANGP00000017163 [Nasonia vitripennis]
BGIBMGA009263-TA	20.99	46.25	1.13975	4.00102e-09	8.03012e-08	gi|270005272|gb|EFA01720.1|/1.27993e-70/hypothetical protein TcasGA2_TC007300 [Tribolium castaneum]
BGIBMGA007072-TA	37.07	80.93	1.12642	1.96954e-13	7.04109e-12	gi|112984100|ref|NP_001037430.1|/0/yellow-b [Bombyx mori]
BGIBMGA009977-TA	42.52	92.78	1.12567	1.39e-13	5.26543e-12	gi|91082237|ref|XP_967133.1|/3.08491e-42/PREDICTED: similar to IP16036p isoform 1 [Tribolium castaneum]
BGIBMGA008210-TA	9.54	20.81	1.12522	9.74838e-05	0.000958088	gi|114052500|ref|NP_001040345.1|/5.08572e-150/syndecan binding protein [Bombyx mori]
BGIBMGA006589-TA	17.99	39.02	1.11702	1.06125e-07	1.80128e-06	gi|189241063|ref|XP_967018.2|/7.47923e-153/PREDICTED: similar to restin (Reed-Steinberg cell-expressed intermediate filament-associated protein) [Tribolium castaneum]
BGIBMGA013531-TA	31.07	67.34	1.11594	2.93432e-12	7.87996e-11	gi|307168125|gb|EFN61404.1|/0/Muscle M-line assembly protein unc-89 [Camponotus floridanus]
BGIBMGA012968-TA	14.99	32.37	1.11066	1.45739e-06	2.06344e-05	gi|306518642|ref|NP_001182383.1|/0/Bm8 interacting protein 2d-4 [Bombyx mori]
BGIBMGA009018-TA	64.87	139.6	1.10568	6.65468e-13	2.03555e-11	gi|114051914|ref|NP_001040193.1|/0/2-hydroxyphytanoyl-CoA lyase [Bombyx mori]
BGIBMGA006993-TA	38.43	82.66	1.10496	8.88178e-16	4.13039e-14	gi|91087961|ref|XP_972932.1|/1.62698e-75/PREDICTED: similar to multiple inositol polyphosphate phosphatase [Tribolium castaneum]
BGIBMGA008682-TA	23.71	50.58	1.09307	2.68782e-09	5.59067e-08	gi|148298697|ref|NP_001091797.1|/5.88468e-60/eukaryotic initiation factor 5C [Bombyx mori]
BGIBMGA011344-TA	130.83	277.18	1.08313	1.1513e-12	3.37715e-11	gi|112983576|ref|NP_001037351.1|/8.0414e-180/cathepsin D [Bombyx mori]
BGIBMGA004102-TA	20.44	43.07	1.07529	6.13616e-08	1.07996e-06	gi|157131940|ref|XP_001662371.1|/5.89379e-56/fk506 binding protein [Aedes aegypti]
BGIBMGA005475-TA	36.25	76.3	1.0737	6.61692e-13	2.03488e-11	gi|91078456|ref|XP_976128.1|/4.85609e-131/PREDICTED: hypothetical protein [Tribolium castaneum]
BGIBMGA004869-TA	97.3	203.48	1.06438	2.3026e-13	8.03102e-12	gi|56462340|gb|AAV91453.1|/4.24216e-26/protease inhibitor 6 [Lonomia obliqua]
BGIBMGA006083-TA	29.44	61.56	1.06422	1.30485e-10	3.02176e-09	gi|260907890|gb|ACX53746.1|/2.90695e-111/carbonyl reductase [Heliothis virescens]
BGIBMGA013448-TA	15.26	31.79	1.05882	4.40856e-06	5.62879e-05	gi|114051654|ref|NP_001040421.1|/5.71901e-159/secreted protein acidic and rich in cysteine [Bombyx mori]
BGIBMGA003564-TA	22.35	46.53	1.05789	2.74728e-08	5.10209e-07	gi|157109474|ref|XP_001650687.1|/1.8354e-166/ornithine aminotransferase [Aedes aegypti]
BGIBMGA008439-TA	325.97	678.36	1.05731	2.57904e-12	7.02481e-11	gi|160333249|ref|NP_001103812.1|/0/aldehyde oxidase 1 [Bombyx mori]
BGIBMGA005226-TA	20.17	41.91	1.05508	1.437e-07	2.4034e-06	gi|242024834|ref|XP_002432831.1|/0/ABC transporter, putative [Pediculus humanus corporis]
BGIBMGA013566-TA	12.81	26.59	1.05361	2.9151e-05	0.000325036	gi|112982946|ref|NP_001037094.1|/3.80819e-128/slowmo [Bombyx mori]
BGIBMGA001477-TA	25.62	53.18	1.05361	3.18418e-09	6.48168e-08	gi|123976893|ref|XP_001330650.1|/5.43879e-06/viral A-type inclusion protein [Trichomonas vaginalis G3]
BGIBMGA003221-TA	102.21	212.15	1.05355	0	0	gi|301611385|ref|XP_002935223.1|/1.71907e-147/PREDICTED: nucleolar GTP-binding protein 1 [Xenopus (Silurana) tropicalis]
BGIBMGA001034-TA	248.3	513.61	1.04859	0	0	-
BGIBMGA001582-TA	134.64	278.34	1.04774	3.9746e-14	1.63559e-12	gi|114052272|ref|NP_001040465.1|/4.06567e-37/tropomyosin-2 isoform 2 [Bombyx mori]
BGIBMGA003944-TA	23.44	48.27	1.04215	2.27126e-08	4.27356e-07	gi|158186776|ref|NP_001103404.1|/0/cytochrome P450, family 9, subfamily a, polypeptide 19 [Bombyx mori]
BGIBMGA012507-TA	12.54	25.72	1.03635	4.97004e-05	0.000529397	gi|270002028|gb|EEZ98475.1|/2.41851e-68/hypothetical protein TcasGA2_TC000967 [Tribolium castaneum]
BGIBMGA014041-TA	52.6	107.81	1.03536	6.61692e-14	2.59238e-12	gi|194761526|ref|XP_001962980.1|/1.11396e-18/GF15710 [Drosophila ananassae]
BGIBMGA006239-TA	41.43	84.69	1.03152	2.89546e-13	9.74237e-12	-
BGIBMGA000626-TA	20.99	42.78	1.02723	1.99596e-07	3.28072e-06	gi|169234702|ref|NP_001108472.1|/0/PM-Scl autoantigen-like protein [Bombyx mori]
BGIBMGA008572-TA	12.54	25.43	1.01999	6.83916e-05	0.000703597	gi|307180713|gb|EFN68604.1|/1.14214e-57/U6 snRNA-specific terminal uridylyltransferase 1 [Camponotus floridanus]
BGIBMGA011362-TA	12.26	24.86	1.01987	8.44718e-05	0.000847682	gi|270009295|gb|EFA05743.1|/9.90556e-40/serine protease H164 [Tribolium castaneum]
BGIBMGA000624-TA	107.93	218.22	1.01569	0	0	gi|18700461|dbj|BAB85198.1|/0/Titin-like protein [Bombyx mori]
BGIBMGA010409-TA	25.89	52.32	1.01497	1.24124e-08	2.35876e-07	gi|170044934|ref|XP_001850083.1|/6.27958e-84/calponin/transgelin [Culex quinquefasciatus]
BGIBMGA011574-TA	50.15	101.16	1.01232	2.911e-13	9.73738e-12	gi|114053193|ref|NP_001040294.1|/1.6172e-39/protease inhibitor 1 [Bombyx mori]
BGIBMGA007206-TA	20.44	41.04	1.00564	5.62326e-07	8.60028e-06	gi|91091980|ref|XP_969170.1|/5.37791e-16/PREDICTED: similar to programmed cell death 7 [Tribolium castaneum]
BGIBMGA001904-TA	18.53	0.01	-10.8556	2.49284e-20	1.32028e-18	gi|307170303|gb|EFN62658.1|/7.62142e-77/hypothetical protein EAG_16400 [Camponotus floridanus]
BGIBMGA002690-TA	10.9	0.01	-10.0901	2.97726e-12	7.95791e-11	-
BGIBMGA004176-TA	7.9	0.01	-9.62571	4.4358e-09	8.8716e-08	gi|270010165|gb|EFA06613.1|/1.05583e-76/hypothetical protein TcasGA2_TC009528 [Tribolium castaneum]
BGIBMGA011226-TA	6	0.01	-9.22882	4.63716e-07	7.267e-06	gi|307208894|gb|EFN86109.1|/1.45507e-161/Organic cation transporter protein [Harpegnathos saltator]
BGIBMGA012336-TA	3.82	0.01	-8.57743	9.4189e-05	0.000930503	gi|156255210|ref|NP_001095933.1|/0/lactate dehydrogenase [Bombyx mori]
BGIBMGA004991-TA	38.7	0.58	-6.06014	2.80012e-38	2.00209e-36	gi|157107211|ref|XP_001649675.1|/3.31049e-50/hypothetical protein AaeL_AAEL014823 [Aedes aegypti]
BGIBMGA013542-TA	16.35	0.87	-4.23213	2.5396e-14	1.08407e-12	-
BGIBMGA008146-TA	25.07	2.02	-3.63353	3.27544e-19	1.71885e-17	gi|7407187|gb|AAF61949.1|AF236641_1/4.13115e-55/insulin-related peptide binding protein [Spodoptera frugiperda]
BGIBMGA002689-TA	1741.34	156.66	-3.47449	0	0	gi|112983118|ref|NP_001037045.1|/1.91464e-26/seroin 1 [Bombyx mori]
BGIBMGA001399-TA	15.26	1.45	-3.39563	1.38103e-11	3.39034e-10	gi|114051287|ref|NP_001040381.1|/0/fructose-1,6-bisphosphatase [Bombyx mori]
BGIBMGA007432-TA	7.9	0.87	-3.18277	3.06994e-06	4.09325e-05	gi|157115750|ref|XP_001652678.1|/9.50206e-66/ubiquitin-conjugating enzyme E2 q [Aedes aegypti]
BGIBMGA004511-TA	81.22	10.98	-2.88696	3.71882e-48	2.72713e-46	gi|307611931|ref|NP_001182632.1|/4.02151e-81/sugar transporter protein 2 [Bombyx mori]
BGIBMGA011495-TA	13.08	2.02	-2.69494	2.5204e-08	4.69599e-07	gi|56681293|gb|AAW21268.1|/3.78582e-14/moricin I [Hyblaea puera]
BGIBMGA009191-TA	10.36	1.73	-2.58218	1.41393e-06	2.01688e-05	gi|110760114|ref|XP_624526.2|/3.33975e-126/PREDICTED: similar to CG8596-PA [Apis mellifera]
BGIBMGA008960-TA	3607.79	632.12	-2.51284	0	0	gi|110762844|ref|XP_001121656.1|/7.18098e-35/PREDICTED: similar to CG6472-PA [Apis mellifera]
BGIBMGA006919-TA	52.33	9.54	-2.45558	1.07443e-26	6.60833e-25	gi|307189316|gb|EFN73747.1|/5.06139e-61/39S ribosomal protein L16, mitochondrial [Camponotus floridanus]
BGIBMGA001084-TA	7.9	1.45	-2.4458	4.63748e-05	0.000497681	gi|112983948|ref|NP_001036845.1|/0/meiotic recombination 11 [Bombyx mori]
BGIBMGA008247-TA	10.9	2.02	-2.4319	1.67721e-06	2.35138e-05	gi|114050807|ref|NP_001040135.1|/1.05683e-40/lectin 5 [Bombyx mori]
BGIBMGA002445-TA	8.99	1.73	-2.37755	1.892e-05	0.000221314	gi|189235746|ref|XP_967247.2|/5.03828e-71/PREDICTED: similar to tRNA-specific adenosine deaminase [Tribolium castaneum]
BGIBMGA008038-TA	64.6	13.58	-2.25005	1.62185e-29	1.06632e-27	gi|112983994|ref|NP_001036836.1|/3.88721e-103/peptidoglycan recognition protein precursor [Bombyx mori]
BGIBMGA008917-TA	8.18	1.73	-2.24133	8.5667e-05	0.00085817	gi|307183743|gb|EFN70417.1|/5.22429e-07/hypothetical protein EAG_08712 [Camponotus floridanus]
BGIBMGA010839-TA	8.18	1.73	-2.24133	8.5667e-05	0.00085667	gi|66525147|ref|XP_625194.1|/2.0019e-133/PREDICTED: similar to CG5510-PA [Apis mellifera]
BGIBMGA011595-TA	11.72	2.6	-2.17239	3.38118e-06	4.44606e-05	gi|114052999|ref|NP_001040333.1|/1.29543e-122/4-nitrophenylphosphatase [Bombyx mori]
BGIBMGA004378-TA	21.53	5.2	-2.04976	9.98998e-10	2.18102e-08	gi|307176414|gb|EFN65988.1|/1.6301e-101/Retinaldehyde-binding protein 1-like protein 1 [Camponotus floridanus]
BGIBMGA012860-TA	10.63	2.6	-2.03156	2.28892e-05	0.000261852	gi|261245093|ref|NP_001159616.1|/4.51044e-57/heterochromatin protein 1beta-like protein [Bombyx mori]
BGIBMGA002798-TA	71.95	18.79	-1.93703	2.69112e-27	1.69156e-25	gi|91091194|ref|XP_972244.1|/7.45167e-48/PREDICTED: similar to copper-zinc superoxide dismutase [Tribolium castaneum]
BGIBMGA004987-TA	24.53	6.94	-1.82154	1.56752e-09	3.35813e-08	gi|156552653|ref|XP_001603443.1|/0/PREDICTED: similar to conserved hypothetical protein [Nasonia vitripennis]
BGIBMGA008003-TA	15.26	4.34	-1.81399	2.21892e-06	3.01478e-05	gi|91077074|ref|XP_969460.1|/3.48027e-26/PREDICTED: similar to CG3823 CG3823-PA [Tribolium castaneum]
BGIBMGA004166-TA	18.81	5.49	-1.77662	2.17716e-07	3.53788e-06	gi|114051530|ref|NP_001040356.1|/8.17518e-109/cytidylate kinase [Bombyx mori]
BGIBMGA009864-TA	923.14	272.56	-1.75998	7.39886e-290	7.83731e-288	gi|156551872|ref|XP_001603255.1|/6.3777e-56/PREDICTED: similar to GA12600-PA isoform 1 [Nasonia vitripennis]
BGIBMGA014032-TA	25.89	8.09	-1.67818	4.6716e-09	9.27832e-08	gi|112984130|ref|NP_001037432.1|/2.70948e-65/yellow-f2 [Bombyx mori]
BGIBMGA001237-TA	82.04	25.72	-1.67344	1.46748e-25	8.74376e-24	gi|183979382|dbj|BAG30743.1|/0/branched-chain-amino-acid transaminase [Papilio xuthus]
BGIBMGA013958-TA	53.15	16.76	-1.66505	5.6673e-17	2.7472e-15	gi|226342888|ref|NP_001139706.1|/0/serine protease inhibitor 14 [Bombyx mori]
BGIBMGA003701-TA	12.81	4.05	-1.66128	4.70756e-05	0.000504255	gi|242005665|ref|XP_002423683.1|/3.59182e-86/Cell division control protein, putative [Pediculus humanus corporis]
BGIBMGA009841-TA	19.35	6.36	-1.60523	9.65548e-07	1.42344e-05	gi|114052587|ref|NP_001040258.1|/2.11284e-154/mitochondrial matrix protein p33 [Bombyx mori]
BGIBMGA008507-TA	41.16	13.58	-1.59976	8.53904e-13	2.55724e-11	gi|158635973|ref|NP_001040519.1|/1.26018e-38/mitochondrial import inner membrane translocase subunit Tim9A [Bombyx mori]
BGIBMGA006775-TA	112.02	37	-1.59816	2.98014e-32	1.98214e-30	gi|187281722|ref|NP_001119732.1|/1.88187e-79/lebocin-3 precursor [Bombyx mori]
BGIBMGA007040-TA	68.96	22.83	-1.59483	2.1982e-20	1.17511e-18	gi|56462380|gb|AAV91473.1|/3.04439e-16/hypothetical protein 38 [Lonomia obliqua]
BGIBMGA001309-TA	13.08	4.34	-1.5916	6.58558e-05	0.000679955	gi|189234938|ref|XP_971726.2|/1.64674e-97/PREDICTED: similar to AGAP001744-PA [Tribolium castaneum]
BGIBMGA008088-TA	14.45	4.91	-1.55727	3.69086e-05	0.000405215	gi|189234617|ref|XP_975233.2|/7.84729e-38/PREDICTED: similar to CG5454 CG5454-PA [Tribolium castaneum]
BGIBMGA003991-TA	88.85	30.64	-1.53596	1.51647e-24	8.85121e-23	gi|307169857|gb|EFN62366.1|/3.24151e-42/Bis(5'-nucleosyl)-tetraphosphatase [asymmetrical] [Camponotus floridanus]
BGIBMGA009545-TA	176.07	63.3	-1.47587	1.85043e-44	1.33981e-42	gi|24638702|ref|NP_524628.2|/7.62305e-28/eyeless, isoform A [Drosophila melanogaster]
BGIBMGA005958-TA	23.44	8.67	-1.43487	6.69596e-07	1.01058e-05	gi|157118369|ref|XP_001659081.1|/6.098e-50/hypothetical protein AaeL_AAEL008275 [Aedes aegypti]
BGIBMGA010212-TA	283.46	105.21	-1.42987	2.43018e-67	2.07472e-65	gi|114051043|ref|NP_001040318.1|/0/serine protease inhibitor 3 [Bombyx mori]
BGIBMGA012854-TA	85.04	31.79	-1.41957	4.00576e-21	2.1616e-19	gi|156554518|ref|XP_001605225.1|/3.61275e-59/PREDICTED: similar to CG3337-PA [Nasonia vitripennis]
BGIBMGA002294-TA	24.53	9.25	-1.40702	5.38254e-07	8.29869e-06	gi|189240901|ref|XP_966398.2|/3.17531e-131/PREDICTED: similar to potassium channel tetramerisation domain containing 9 [Tribolium castaneum]
BGIBMGA008900-TA	29.71	11.27	-1.39846	3.91464e-08	7.15391e-07	gi|242015378|ref|XP_002428336.1|/8.93037e-94/Spore germination protein yaaH, putative [Pediculus humanus corporis]
BGIBMGA009013-TA	17.72	6.94	-1.35237	3.71304e-05	0.000405317	gi|242015376|ref|XP_002428335.1|/9.71773e-56/Sentrin-specific protease, putative [Pediculus humanus corporis]
BGIBMGA000412-TA	94.58	37.57	-1.33195	2.58028e-21	1.40564e-19	gi|157131292|ref|XP_001662178.1|/1.88508e-57/hypothetical protein AaeL_AAEL002719 [Aedes aegypti]
BGIBMGA012070-TA	19.35	7.8	-1.31079	2.56116e-05	0.000290096	-
BGIBMGA003972-TA	57.24	23.12	-1.30788	3.77096e-13	1.21864e-11	gi|112983862|ref|NP_001037388.1|/0/selenophosphate synthetase 1 [Bombyx mori]
BGIBMGA000023-TA	17.17	6.94	-1.30688	7.63704e-05	0.000774537	gi|112984238|ref|NP_001037460.1|/1.30398e-27/cecropin-B precursor [Bombyx mori]
BGIBMGA006508-TA	25.62	10.41	-1.2993	1.4149e-06	2.01325e-05	gi|170047167|ref|XP_001851105.1|/5.27635e-62/transmembrane emp24 domain-containing protein 7 [Culex quinquefasciatus]
BGIBMGA010684-TA	714.63	291.63	-1.29306	1.85787e-143	1.83225e-141	-
BGIBMGA004023-TA	57.78	23.7	-1.28568	5.88006e-13	1.83792e-11	gi|91085997|ref|XP_972384.1|/5.11264e-79/PREDICTED: similar to cyclin [Tribolium castaneum]
BGIBMGA013656-TA	28.07	11.56	-1.27989	6.02616e-07	9.14314e-06	gi|157131260|ref|XP_001655842.1|/4.33109e-44/sugar transporter [Aedes aegypti]
BGIBMGA006863-TA	41.7	17.34	-1.26594	1.54099e-09	3.31371e-08	gi|114051289|ref|NP_001040380.1|/0/F-box only protein 21 [Bombyx mori]
BGIBMGA012268-TA	125.37	52.6	-1.25306	2.14752e-25	1.26637e-23	gi|66505114|ref|XP_624237.1|/2.32067e-83/PREDICTED: similar to CG18547-PA [Apis mellifera]
BGIBMGA003609-TA	37.88	15.9	-1.25241	1.13484e-08	2.16376e-07	gi|156555061|ref|XP_001604028.1|/5.59859e-65/PREDICTED: hypothetical protein [Nasonia vitripennis]
BGIBMGA012979-TA	112.02	47.11	-1.24965	9.1393e-23	5.22768e-21	gi|18447461|gb|AAL68293.1|/6.60163e-10/RE39480p [Drosophila melanogaster]
BGIBMGA009515-TA	128.92	54.34	-1.24639	7.23826e-26	4.40456e-24	gi|153792309|ref|NP_001093304.1|/0/pyruvate dehydrogenase [Bombyx mori]
BGIBMGA000388-TA	43.06	18.21	-1.24162	1.4712e-09	3.17557e-08	gi|284413718|ref|NP_001165114.1|/3.76623e-114/collagen [Bombyx mori]
BGIBMGA001976-TA	32.98	14.16	-1.21977	1.86654e-07	3.08573e-06	gi|307168088|gb|EFN61386.1|/0/Hemocyte protein-glutamine gamma-glutamyltransferase [Camponotus floridanus]
BGIBMGA013746-TA	626.87	270.82	-1.21083	5.88146e-114	5.60699e-112	gi|112984020|ref|NP_001036832.1|/1.21376e-173/prophenoloxidase activating enzyme [Bombyx mori]
BGIBMGA000061-TA	22.62	9.83	-1.20234	2.02354e-05	0.00023478	gi|158301123|ref|XP_320871.3|/9.25906e-44/AGAP011635-PA [Anopheles gambiae str. PEST]
BGIBMGA011556-TA	26.98	11.85	-1.187	4.0027e-06	5.15663e-05	gi|260907912|gb|ACX53757.1|/1.44526e-82/DUF233 protein [Heliothis virescens]
BGIBMGA013413-TA	2071.68	914.79	-1.17929	0	0	gi|156763634|gb|ABU94676.1|/0/alpha-tubulin [Xestia c-nigrum]
BGIBMGA013513-TA	32.71	14.45	-1.17866	4.38174e-07	6.90456e-06	gi|194742483|ref|XP_001953732.1|/1.61552e-47/GF17084 [Drosophila ananassae]
BGIBMGA014378-TA	1523.3	673.74	-1.17694	4.14274e-262	4.30845e-260	gi|195435137|ref|XP_002065558.1|/2.6896e-41/GK14608 [Drosophila willistoni]
BGIBMGA011864-TA	65.69	29.19	-1.1702	9.7749e-13	2.91211e-11	gi|270001417|gb|EEZ97864.1|/2.75815e-30/hypothetical protein TcasGA2_TC000236 [Tribolium castaneum]
BGIBMGA013511-TA	201.14	89.89	-1.16197	1.72635e-35	1.18973e-33	gi|114051097|ref|NP_001040398.1|/4.20344e-50/H+ transporting ATP synthase subunit g [Bombyx mori]
BGIBMGA007535-TA	69.77	31.22	-1.16014	2.76714e-13	9.42145e-12	gi|307189347|gb|EFN73768.1|/1.11385e-10/hypothetical protein EAG_02553 [Camponotus floridanus]
BGIBMGA012427-TA	371.76	166.77	-1.15651	1.15571e-63	9.5807e-62	gi|114053005|ref|NP_001040537.1|/0/serine protease 7 [Bombyx mori]
BGIBMGA008670-TA	657.67	296.84	-1.14768	7.05624e-110	6.61667e-108	gi|114052262|ref|NP_001040232.1|/9.56812e-136/ATP synthase [Bombyx mori]
BGIBMGA003656-TA	49.88	22.54	-1.14597	1.00503e-09	2.18585e-08	gi|114051239|ref|NP_001040113.1|/2.9416e-178/cystathionine gamma-lyase [Bombyx mori]
BGIBMGA012728-TA	84.76	39.31	-1.10849	8.1651e-15	3.59264e-13	gi|182509206|ref|NP_001116814.1|/0/alpha-esterase 40 [Bombyx mori]
BGIBMGA010854-TA	36.52	17.05	-1.09892	4.428e-07	6.95829e-06	gi|291464095|gb|ADE05585.1|/5.12233e-177/cytochrome P450 6AN5 [Manduca sexta]
BGIBMGA000425-TA	32.71	15.32	-1.09432	1.92924e-06	2.67197e-05	gi|156546442|ref|XP_001607215.1|/3.171e-106/PREDICTED: similar to ENSANGP00000011247 [Nasonia vitripennis]
BGIBMGA005208-TA	321.89	151.74	-1.08497	3.98288e-50	2.99764e-48	gi|270014069|gb|EFA10517.1|/2.28109e-58/hypothetical protein TcasGA2_TC012769 [Tribolium castaneum]
BGIBMGA013451-TA	486.23	231.8	-1.06876	4.7425e-73	4.1734e-71	gi|255710243|gb|ACU30941.1|/4.15993e-29/putative NADH:ubiquinone dehydrogenase [Ochlerotatus triseriatus]
BGIBMGA012857-TA	404.74	194.23	-1.05923	2.97492e-60	2.43093e-58	gi|27461086|gb|AAL60593.1|/2.04651e-28/ubiquinol-cytochrome C reductase complex protein [Spodoptera litura]
BGIBMGA001584-TA	102.21	49.14	-1.05657	2.3381e-16	1.12386e-14	gi|153792609|ref|NP_001093277.1|/5.23455e-48/tropomyosin-2 isoform 4 [Bombyx mori]
BGIBMGA000292-TA	82.31	39.6	-1.05557	1.92723e-13	7.02151e-12	gi|112983096|ref|NP_001037054.1|/0/dihydrolipoamide dehydrogenase [Bombyx mori]
BGIBMGA011696-TA	86.4	41.62	-1.05375	5.33926e-14	2.15074e-12	gi|156538511|ref|XP_001607997.1|/2.79061e-16/PREDICTED: similar to conserved hypothetical protein [Nasonia vitripennis]
BGIBMGA002527-TA	29.98	14.45	-1.05293	1.00742e-05	0.000122606	gi|237648998|ref|NP_001153676.1|/0/male reproductive organ angiotensin-converting enzyme-related protein 2 [Bombyx mori]
BGIBMGA006200-TA	40.07	19.37	-1.0487	3.49228e-07	5.57984e-06	gi|125986959|ref|XP_001357242.1|/1.70111e-78/GA10334 [Drosophila pseudoobscura pseudoobscura]
BGIBMGA009845-TA	374.22	180.93	-1.04846	6.06668e-55	4.75362e-53	gi|160333873|ref|NP_001103784.1|/2.15472e-74/NADH dehydrogenase isoform 2 [Bombyx mori]
BGIBMGA004978-TA	35.16	17.05	-1.04416	2.01618e-06	2.77893e-05	gi|170040177|ref|XP_001847885.1|/9.01039e-24/conserved hypothetical protein [Culex quinquefasciatus]
BGIBMGA009012-TA	404.74	198.28	-1.02946	1.3601e-57	1.09574e-55	gi|194303591|gb|ACF41193.1|/9.41733e-58/mitochondrial cytochrome c [Bombyx mori]
BGIBMGA003702-TA	28.62	14.16	-1.0152	2.84774e-05	0.000318146	gi|157108022|ref|XP_001650042.1|/1.79074e-95/hypothetical protein AaeL_AAEL004920 [Aedes aegypti]
