# Supplementary material for: Identification of Differentially Expressed Genes in the Pheromone Glands of Mated and Virgin Bombyx mori by Digital Gene Expression Profiling
Source: PLoS One. 2014 Oct 20;9(10):e111003. doi: 10.1371/journal.pone.0111003 (PMC4203833; doi:10.1371/journal.pone.0111003)
Supplement: Table S4 — Differentially expressed genes between M48 and V48. (XLS) [file pone.0111003.s008.xls]

## Sheet: Sheet1
Supplemental Table S4. Differentially expressed genes between V48 PGs and M48 PGs
Gene	TPM-V48	TPM-M48	log2 Ratio(M48/V48)	P-Value	FDR	blast nr
BGIBMGA012100-TA	0.01	7.33	9.51767	1.56e-08	2.51e-07	gi|157127902|ref|XP_001661219.1|/6.27819e-76/hypothetical protein AaeL_AAEL010978 [Aedes aegypti]
BGIBMGA003046-TA	0.01	4.51	8.81698	1.57e-05	0.000163461	gi|158297650|ref|XP_554755.3|/4.20381e-162/AGAP011459-PA [Anopheles gambiae str. PEST]
BGIBMGA005572-TA	0.01	4.51	8.81698	1.57e-05	0.000163163	gi|261335920|emb|CBH09300.1|/0/putative tetratricopeptide repeat protein [Heliconius melpomene]
BGIBMGA013688-TA	0.01	4.51	8.81698	1.57e-05	0.000162867	gi|307184743|gb|EFN71065.1|/6.42671e-58/Organic cation transporter 1 [Camponotus floridanus]
BGIBMGA004665-TA	0.57	15.23	4.73981	0.000115046	0.000991276	-
BGIBMGA013017-TA	0.57	9.59	4.0725	0.000115057	0.000989875	gi|114051590|ref|NP_001040355.1|/3.00945e-168/cellular retinaldehyde-binding protein [Bombyx mori]
BGIBMGA001289-TA	1.42	22.57	3.99044	2.74e-05	0.000271322	gi|242009517|ref|XP_002425530.1|/8.07371e-23/conserved hypothetical protein [Pediculus humanus corporis]
BGIBMGA000023-TA	1.13	11.57	3.35599	4.56e-05	0.000429413	gi|112984238|ref|NP_001037460.1|/1.30398e-27/cecropin-B precursor [Bombyx mori]
BGIBMGA000806-TA	1.13	9.59	3.08521	4.6e-05	0.000431976	gi|66562664|ref|XP_623550.1|/0/PREDICTED: similar to CG32626-PA, isoform A isoform 2 [Apis mellifera]
BGIBMGA011157-TA	1.7	13.54	2.99362	1.6e-05	0.000165768	-
BGIBMGA003835-TA	1.13	8.46	2.90433	4.92e-05	0.000457481	gi|306518650|ref|NP_001182387.1|/5.41863e-68/UDP-glucosyltransferase [Bombyx mori]
BGIBMGA003290-TA	1.42	9.87	2.79716	2.82e-05	0.000278543	-
BGIBMGA004901-TA	1.42	9.31	2.71289	3e-05	0.000292545	-
BGIBMGA006812-TA	1.13	7.05	2.6413	0.000107381	0.000936543	gi|156545281|ref|XP_001605232.1|/9.79073e-122/PREDICTED: hypothetical protein [Nasonia vitripennis]
BGIBMGA012997-TA	1759.57	9596.38	2.44727	1.1e-11	2.58e-10	gi|158288468|ref|XP_310335.3|/1.96563e-123/AGAP003785-PA [Anopheles gambiae str. PEST]
BGIBMGA006816-TA	2.26	11.85	2.39049	5.9e-06	6.6e-05	gi|170041953|ref|XP_001848709.1|/0/carbamoyl-phosphate synthase large chain [Culex quinquefasciatus]
BGIBMGA001276-TA	2.26	11.85	2.39049	5.9e-06	6.58e-05	gi|291464109|gb|ADE05592.1|/0/cytochrome P450 333B11 [Manduca sexta]
BGIBMGA010992-TA	1.98	10.16	2.35933	1.47e-05	0.000154064	gi|294886057|ref|XP_002771535.1|/2.29461e-08/conserved hypothetical protein [Perkinsus marinus ATCC 50983]
BGIBMGA003945-TA	11.61	57.55	2.30945	1.33e-13	4.02e-12	gi|134254438|ref|NP_001077079.1|/0/cytochrome P450 9a20 [Bombyx mori]
BGIBMGA004693-TA	2.83	13.82	2.28788	1.76e-06	2.15e-05	gi|242024780|ref|XP_002432804.1|/3.26742e-10/conserved hypothetical protein [Pediculus humanus corporis]
BGIBMGA001266-TA	1.98	9.59	2.27603	2.5e-05	0.000250709	gi|189236442|ref|XP_973145.2|/1.63489e-26/PREDICTED: similar to sprouty [Tribolium castaneum]
BGIBMGA012351-TA	1.7	8.18	2.26657	8.86e-05	0.000777062	gi|156537793|ref|XP_001608054.1|/9.78667e-120/PREDICTED: similar to ENSANGP00000013517 [Nasonia vitripennis]
BGIBMGA007804-TA	1.7	8.18	2.26657	8.86e-05	0.000775868	gi|172356113|ref|NP_001116499.1|/0/matrix metalloproteinase 1 isoform 1 [Bombyx mori]
BGIBMGA004585-TA	2.83	13.26	2.22821	2.07e-06	2.49e-05	gi|112983746|ref|NP_001037309.1|/0/vitellogenin precursor [Bombyx mori]
BGIBMGA007771-TA	10.76	48.81	2.1815	1.47e-13	4.42e-12	gi|195575713|ref|XP_002077721.1|/1.97459e-41/GD23076 [Drosophila simulans]
BGIBMGA004068-TA	44.44	198.89	2.16204	0	0	gi|112032227|gb|ABH88203.1|/1.00816e-67/chemosensory protein 10 [Bombyx mori]
BGIBMGA012389-TA	5.66	23.98	2.08296	3.15e-09	5.51e-08	gi|157131405|ref|XP_001662233.1|/1.28177e-34/hypothetical protein AaeL_AAEL012076 [Aedes aegypti]
BGIBMGA002077-TA	5.1	21.44	2.07174	1.18e-08	1.94e-07	gi|294459899|ref|NP_001170882.1|/0/tan protein [Bombyx mori]
BGIBMGA004640-TA	6.51	27.08	2.0565	4.56e-10	8.97e-09	gi|158292865|ref|XP_001688542.1|/6.80839e-23/AGAP005245-PC [Anopheles gambiae str. PEST]
BGIBMGA004075-TA	2.55	10.16	1.99433	4.54e-05	0.000428475	gi|262034581|gb|ACY06915.1|/2.63298e-15/putative cuticle protein CPG36 [Bombyx mori]
BGIBMGA002567-TA	244.01	963.42	1.98122	0	0	-
BGIBMGA000563-TA	14.44	56.99	1.98064	3.33e-15	1.16e-13	gi|223890158|ref|NP_001138794.1|/0/tyrosine hydroxylase [Bombyx mori]
BGIBMGA004565-TA	3.11	12.13	1.96359	1.01e-05	0.000109058	gi|195133200|ref|XP_002011027.1|/5.53039e-77/GI16316 [Drosophila mojavensis]
BGIBMGA011658-TA	20.38	75.61	1.89142	0	0	gi|115605361|gb|ABJ15788.1|/1.93134e-145/glutathione S-transferase omega 1 [Bombyx mandarina]
BGIBMGA011573-TA	91.71	332.61	1.85868	0	0	gi|114052484|ref|NP_001040250.1|/4.53227e-52/kazal-type proteinase inhibitor [Bombyx mori]
BGIBMGA008758-TA	7.36	26.52	1.8493	2.9e-10	5.84e-09	gi|189234599|ref|XP_001815375.1|/5.61936e-34/PREDICTED: similar to 9630041N07Rik protein [Tribolium castaneum]
BGIBMGA006863-TA	10.19	35.83	1.81401	5.57e-13	1.52e-11	gi|114051289|ref|NP_001040380.1|/0/F-box only protein 21 [Bombyx mori]
BGIBMGA011556-TA	7.36	25.67	1.80231	9.33e-10	1.76e-08	gi|260907912|gb|ACX53757.1|/1.44526e-82/DUF233 protein [Heliothis virescens]
BGIBMGA004978-TA	9.06	30.47	1.74981	5.89e-11	1.27e-09	gi|170040177|ref|XP_001847885.1|/9.01039e-24/conserved hypothetical protein [Culex quinquefasciatus]
BGIBMGA001983-TA	3.68	12.13	1.7208	5e-05	0.000462587	gi|14028769|gb|AAK52495.1|AF361483_1/0/chymotrypsin inhibitor CI-8A [Bombyx mori]
BGIBMGA012425-TA	5.38	17.49	1.70085	1.24e-06	1.55e-05	gi|56418399|gb|AAV91007.1|/1.92786e-53/hemolymph proteinase 9 [Manduca sexta]
BGIBMGA010057-TA	54.63	175.19	1.68116	4.29e-14	1.36e-12	gi|270001623|gb|EEZ98070.1|/5.51073e-41/hypothetical protein TcasGA2_TC000477 [Tribolium castaneum]
BGIBMGA011273-TA	101.91	325.56	1.67563	3e-13	8.73e-12	gi|148298787|ref|NP_001091826.1|/3.13886e-58/ubiquitin and ribosomal protein S27a [Bombyx mori]
BGIBMGA007363-TA	677.95	2119.24	1.6443	0	0	gi|112983535|ref|NP_001037520.1|/3.74197e-62/ribosomal protein S26 [Bombyx mori]
BGIBMGA001062-TA	11.04	33.85	1.61642	6.57e-11	1.41e-09	gi|112982986|ref|NP_001037086.1|/1.03188e-64/hemolin-interacting protein [Bombyx mori]
BGIBMGA006692-TA	10.76	32.73	1.60494	1.69e-10	3.51e-09	gi|162462371|ref|NP_001104817.1|/0/hemocytin precursor [Bombyx mori]
BGIBMGA001043-TA	279.67	849.73	1.60328	8.86e-13	2.34e-11	gi|112983527|ref|NP_001037522.1|/1.84479e-53/ribosomal protein L27A [Bombyx mori]
BGIBMGA013342-TA	14.15	42.6	1.59005	4.68e-13	1.3e-11	gi|2498144|sp|Q25490.1|APLP_MANSE/0/RecName: Full=Apolipophorins; Contains: RecName: Full=Apolipophorin-2; AltName: Full=Apolipophorin II; AltName: Full=apoLp-2; Contains: RecName: Full=Apolipophorin-1; AltName: Full=Apolipophorin I; AltName: Full=apoLp-1
BGIBMGA007061-TA	28.02	84.07	1.58513	0	0	gi|112983908|ref|NP_001036850.1|/0/cathepsin B [Bombyx mori]
BGIBMGA003892-TA	13.02	38.37	1.55925	1.25e-11	2.89e-10	gi|290560891|ref|NP_001166610.1|/0/coatomer protein complex subunit beta 2 [Bombyx mori]
BGIBMGA004987-TA	6.51	19.18	1.55887	1.81e-06	2.2e-05	gi|156552653|ref|XP_001603443.1|/0/PREDICTED: similar to conserved hypothetical protein [Nasonia vitripennis]
BGIBMGA003793-TA	6.23	18.34	1.55769	3.11e-06	3.65e-05	-
BGIBMGA011398-TA	29.16	85.76	1.55631	0	0	gi|157115688|ref|XP_001652661.1|/9.56922e-170/hypothetical protein AaeL_AAEL007296 [Aedes aegypti]
BGIBMGA012069-TA	8.21	23.7	1.52943	1.62e-07	2.26e-06	gi|195128793|ref|XP_002008846.1|/2.92989e-141/GI11584 [Drosophila mojavensis]
BGIBMGA013896-TA	5.1	14.67	1.5243	4.13e-05	0.000392538	gi|308512717|gb|ADO33012.1|/9.62704e-103/exosome complex exonuclease RRP41 [Biston betularia]
BGIBMGA002766-TA	5.38	15.23	1.50124	3.6e-05	0.000346387	gi|270010381|gb|EFA06829.1|/2.2669e-86/hypothetical protein TcasGA2_TC009771 [Tribolium castaneum]
BGIBMGA000104-TA	7.64	21.44	1.48866	1.06e-06	1.33e-05	gi|289629220|ref|NP_001166194.1|/0/coatomer protein complex subunit delta [Bombyx mori]
BGIBMGA002216-TA	5.66	15.8	1.48105	3.12e-05	0.000304274	gi|270001406|gb|EEZ97853.1|/3.26246e-36/hypothetical protein TcasGA2_TC000225 [Tribolium castaneum]
BGIBMGA009953-TA	1036.89	2891.66	1.47964	0	0	gi|253809711|gb|ACT36278.1|/2.77239e-178/antitrypsin isoform 3 [Bombyx mori]
BGIBMGA007556-TA	7.08	19.47	1.45943	4.62e-06	5.32e-05	gi|242554334|gb|ACS93500.1|/4.26997e-24/17 kDa salivary protein [Phlebotomus arabicus]
BGIBMGA003223-TA	9.34	25.67	1.45859	1.39e-07	1.97e-06	gi|189238760|ref|XP_973200.2|/4.2784e-77/PREDICTED: similar to Uncharacterized protein KIAA1370 homolog [Tribolium castaneum]
BGIBMGA014051-TA	5.38	14.67	1.44719	8.02e-05	0.000714501	gi|289739525|gb|ADD18510.1|/2.04578e-50/programmed cell death 4a [Glossina morsitans morsitans]
BGIBMGA010240-TA	16.14	43.73	1.43798	9.39e-12	2.22e-10	gi|10119784|dbj|BAB13481.1|/0/chitinase precursor [Bombyx mori]
BGIBMGA007038-TA	7.08	19.18	1.43778	6.84e-06	7.59e-05	gi|110762737|ref|XP_001122134.1|/2.783e-97/PREDICTED: similar to Epidermal stripes and patches CG7005-PA [Apis mellifera]
BGIBMGA001767-TA	11.89	32.16	1.43552	5.5e-09	9.17e-08	gi|195055149|ref|XP_001994483.1|/9.92591e-60/GH17271 [Drosophila grimshawi]
BGIBMGA001501-TA	240.61	646.6	1.42618	2.07e-12	5.33e-11	gi|112982661|ref|NP_001037566.1|/3.13955e-116/ribosomal protein S6 [Bombyx mori]
BGIBMGA004577-TA	9.91	26.52	1.42012	1.54e-07	2.15e-06	gi|201023283|ref|NP_001128387.1|/0/scavenger receptor type C [Bombyx mori]
BGIBMGA005896-TA	60.01	160.24	1.41696	0	0	gi|307169704|gb|EFN62280.1|/1.40287e-11/hypothetical protein EAG_03991 [Camponotus floridanus]
BGIBMGA003817-TA	10.19	27.08	1.41007	1.32e-07	1.89e-06	gi|306518650|ref|NP_001182387.1|/1.66209e-73/UDP-glucosyltransferase [Bombyx mori]
BGIBMGA012309-TA	7.36	19.47	1.40348	8.69e-06	9.49e-05	gi|91083881|ref|XP_967558.1|/1.27723e-104/PREDICTED: similar to AGAP008849-PA isoform 1 [Tribolium castaneum]
BGIBMGA004074-TA	20.38	53.6	1.39508	8.15e-14	2.53e-12	gi|290563346|ref|NP_001166785.1|/1.71444e-19/cuticular protein glycine-rich 19 [Bombyx mori]
BGIBMGA000154-TA	7.36	19.18	1.38183	1.27e-05	0.000135614	gi|270004467|gb|EFA00915.1|/1.75831e-57/hypothetical protein TcasGA2_TC003821 [Tribolium castaneum]
BGIBMGA009544-TA	246.84	642.94	1.38111	3.5e-13	1e-11	gi|189181680|ref|NP_001121191.1|/0/integument esterase 2 [Bombyx mori]
BGIBMGA013477-TA	9.34	24.26	1.37709	9.53e-07	1.21e-05	gi|189234333|ref|XP_973450.2|/1.31613e-111/PREDICTED: similar to synaptic vesicle protein [Tribolium castaneum]
BGIBMGA008847-TA	366.58	948.18	1.37103	4.09e-12	1.01e-10	gi|195580539|ref|XP_002080093.1|/9.14348e-07/GD24291 [Drosophila simulans]
BGIBMGA013108-TA	34.25	88.3	1.36631	0	0	gi|112983018|ref|NP_001037078.1|/2.15446e-98/apolipophorin III [Bombyx mori]
BGIBMGA002452-TA	8.49	21.72	1.35519	4.69e-06	5.36e-05	-
BGIBMGA013014-TA	10.76	27.08	1.33155	4.38e-07	5.8e-06	gi|193713745|ref|XP_001946172.1|/2.79176e-18/PREDICTED: similar to CRAL/TRIO domain-containing protein [Acyrthosiphon pisum]
BGIBMGA004782-TA	37.93	94.51	1.31713	0	0	gi|308512763|gb|ADO33035.1|/0/proteasome 26S subunit 6A [Biston betularia]
BGIBMGA002788-TA	25.48	63.19	1.31033	0	0	gi|307174007|gb|EFN64717.1|/4.90831e-121/Paxillin [Camponotus floridanus]
BGIBMGA010384-TA	44.73	110.31	1.30225	0	0	gi|223890172|ref|NP_001138801.1|/0/decapentaplegic [Bombyx mori]
BGIBMGA003584-TA	43.31	106.64	1.29998	0	0	gi|118785681|ref|XP_314814.3|/1.5697e-20/AGAP008708-PA [Anopheles gambiae str. PEST]
BGIBMGA002363-TA	10.76	26.24	1.28609	1.31e-06	1.63e-05	gi|307181748|gb|EFN69209.1|/4.57467e-149/Pre-mRNA-splicing factor RBM22 [Camponotus floridanus]
BGIBMGA009130-TA	315.91	758.32	1.26329	2.98e-12	7.51e-11	gi|148298732|ref|NP_001091809.1|/1.93334e-63/ribosomal protein S20 [Bombyx mori]
BGIBMGA005266-TA	8.49	20.31	1.25835	2.93e-05	0.000287529	gi|272979598|gb|ACZ97415.1|/3.00799e-14/cytochrome P450 CYP333B8 [Zygaena filipendulae]
BGIBMGA007138-TA	17.27	40.91	1.24419	3.7e-09	6.39e-08	gi|158292303|ref|XP_313823.4|/7.73293e-101/AGAP004523-PA [Anopheles gambiae str. PEST]
BGIBMGA007945-TA	11.32	26.8	1.24336	1.92e-06	2.32e-05	gi|170036468|ref|XP_001846086.1|/8.05507e-68/PRP38 pre-mRNA processing factor 38 domain containing B [Culex quinquefasciatus]
BGIBMGA006698-TA	11.61	27.37	1.23723	1.62e-06	1.99e-05	gi|195583296|ref|XP_002081459.1|/2.57326e-52/GD11024 [Drosophila simulans]
BGIBMGA004103-TA	679.65	1591.97	1.22795	0	0	gi|148298768|ref|NP_001091767.1|/6.09137e-99/heat shock protein 1 [Bombyx mori]
BGIBMGA001885-TA	8.49	19.75	1.21802	5.94e-05	0.000545016	gi|157116661|ref|XP_001652822.1|/2.67381e-117/lipoma preferred partner/lpp [Aedes aegypti]
BGIBMGA006239-TA	45.01	103.82	1.20577	3.86e-14	1.25e-12	-
BGIBMGA002004-TA	20.66	47.4	1.19805	7.19e-10	1.38e-08	gi|114053001|ref|NP_001040334.1|/0/ATP-binding cassette sub-family F member 2 [Bombyx mori]
BGIBMGA012199-TA	8.49	19.47	1.19742	8.42e-05	0.000745607	gi|158285048|ref|XP_560377.3|/4.18614e-24/AGAP011049-PA [Anopheles gambiae str. PEST]
BGIBMGA010842-TA	8.49	19.47	1.19742	8.42e-05	0.000744451	gi|242019216|ref|XP_002430060.1|/7.8611e-114/conserved hypothetical protein [Pediculus humanus corporis]
BGIBMGA002356-TA	16.14	36.67	1.18396	7.9e-08	1.15e-06	gi|270016275|gb|EFA12721.1|/3.01938e-19/hypothetical protein TcasGA2_TC002356 [Tribolium castaneum]
BGIBMGA000475-TA	24.63	55.86	1.1814	3.56e-11	7.88e-10	gi|28804517|dbj|BAC57964.1|/0/calreticulin [Bombyx mori]
BGIBMGA012495-TA	11.32	25.39	1.16539	1.07e-05	0.000115191	gi|170038817|ref|XP_001847244.1|/5.35471e-155/roadkill [Culex quinquefasciatus]
BGIBMGA006120-TA	21.51	47.96	1.15682	1.65e-09	3.02e-08	gi|195575565|ref|XP_002077648.1|/5.28173e-39/cabut [Drosophila simulans]
BGIBMGA006802-TA	21.8	48.52	1.15425	1.39e-09	2.59e-08	gi|307175673|gb|EFN65561.1|/4.8088e-54/Mps one binder kinase activator-like 4 [Camponotus floridanus]
BGIBMGA006680-TA	10.76	23.7	1.13921	2.95e-05	0.000289371	gi|170037694|ref|XP_001846691.1|/1.22535e-59/DNA replication complex GINS protein PSF2 [Culex quinquefasciatus]
BGIBMGA001363-TA	289.58	632.78	1.12774	1.03e-13	3.16e-12	gi|112984360|ref|NP_001037207.1|/2.35122e-40/40S ribosomal protein S21 [Bombyx mori]
BGIBMGA004743-TA	9.62	20.88	1.11801	0.000115285	0.000990336	gi|307191074|gb|EFN74814.1|/4.47966e-131/Protein phosphatase 1B [Camponotus floridanus]
BGIBMGA007631-TA	19.53	42.32	1.11565	3.82e-08	5.81e-07	gi|66513683|ref|XP_394878.2|/3.18162e-91/PREDICTED: similar to CG2875-PB, isoform B [Apis mellifera]
BGIBMGA014593-TA	10.76	23.13	1.10409	5.7e-05	0.000523374	gi|66554392|ref|XP_623503.1|/1.48943e-96/PREDICTED: similar to CG4036-PA [Apis mellifera]
BGIBMGA002273-TA	14.15	29.62	1.06577	9.52e-06	0.000103385	gi|91089953|ref|XP_973480.1|/2.05626e-164/PREDICTED: similar to AGAP004409-PA [Tribolium castaneum]
BGIBMGA009885-TA	14.44	30.19	1.064	7.98e-06	8.78e-05	gi|91088115|ref|XP_969791.1|/0/PREDICTED: similar to GA21647-PA [Tribolium castaneum]
BGIBMGA013413-TA	702.87	1461.35	1.05597	0	0	gi|156763634|gb|ABU94676.1|/0/alpha-tubulin [Xestia c-nigrum]
BGIBMGA001166-TA	23.78	49.09	1.04568	1.88e-08	2.99e-07	gi|193652403|ref|XP_001950177.1|/4.46323e-125/PREDICTED: similar to GA13986-PA [Acyrthosiphon pisum]
BGIBMGA003866-TA	31.14	64.04	1.0402	1.57e-10	3.29e-09	gi|84095074|dbj|BAE66652.1|/0/phenylalanine hydroxylase [Papilio xuthus]
BGIBMGA007849-TA	33.97	69.4	1.03067	3.8e-11	8.37e-10	gi|156543128|ref|XP_001605618.1|/9.92346e-70/PREDICTED: similar to cyclophilin-10 [Nasonia vitripennis]
BGIBMGA008572-TA	15	30.47	1.02243	1.42e-05	0.000149644	gi|307180713|gb|EFN68604.1|/1.14214e-57/U6 snRNA-specific terminal uridylyltransferase 1 [Camponotus floridanus]
BGIBMGA008328-TA	2208.24	4485.32	1.02231	0	0	gi|67969358|dbj|BAE01031.1|/3.60399e-23/unnamed protein product [Macaca fascicularis]
BGIBMGA005089-TA	37.93	76.17	1.00588	1.12e-11	2.61e-10	gi|156541196|ref|XP_001599209.1|/3.02764e-94/PREDICTED: hypothetical protein [Nasonia vitripennis]
BGIBMGA003221-TA	133.33	267.44	1.00421	1.48e-13	4.43e-12	gi|301611385|ref|XP_002935223.1|/1.71907e-147/PREDICTED: nucleolar GTP-binding protein 1 [Xenopus (Silurana) tropicalis]
BGIBMGA004991-TA	107.57	0.01	-13.393	2.13e-115	2.7e-113	gi|157107211|ref|XP_001649675.1|/3.31049e-50/hypothetical protein AaeL_AAEL014823 [Aedes aegypti]
BGIBMGA001904-TA	31.14	0.01	-11.6046	6.38e-34	4.14e-32	gi|307170303|gb|EFN62658.1|/7.62142e-77/hypothetical protein EAG_16400 [Camponotus floridanus]
BGIBMGA008003-TA	29.16	0.01	-11.5098	8.27e-32	5.13e-30	gi|91077074|ref|XP_969460.1|/3.48027e-26/PREDICTED: similar to CG3823 CG3823-PA [Tribolium castaneum]
BGIBMGA011226-TA	9.06	0.01	-9.82337	2.2e-10	4.52e-09	gi|307208894|gb|EFN86109.1|/1.45507e-161/Organic cation transporter protein [Harpegnathos saltator]
BGIBMGA013725-TA	9.06	0.01	-9.82337	2.2e-10	4.5e-09	gi|156553236|ref|XP_001599452.1|/3.98094e-28/PREDICTED: hypothetical protein [Nasonia vitripennis]
BGIBMGA002690-TA	8.49	0.01	-9.72962	8.84e-10	1.67e-08	-
BGIBMGA000291-TA	6.23	0.01	-9.28309	2.29e-07	3.14e-06	gi|91090562|ref|XP_971599.1|/1.95513e-104/PREDICTED: similar to CG31522 CG31522-PB [Tribolium castaneum]
BGIBMGA007421-TA	6.23	0.01	-9.28309	2.29e-07	3.14e-06	gi|168823415|ref|NP_001108341.1|/1.90925e-137/cytochrome P450 CYP366A1 [Bombyx mori]
BGIBMGA011476-TA	5.66	0.01	-9.14466	9.2e-07	1.17e-05	gi|195447664|ref|XP_002071315.1|/5.02536e-73/GK25724 [Drosophila willistoni]
BGIBMGA006559-TA	4.81	0.01	-8.90989	7.4e-06	8.2e-05	gi|91090053|ref|XP_968775.1|/0/PREDICTED: similar to neural stem cell-derived dendrite regulator [Tribolium castaneum]
BGIBMGA014179-TA	4.81	0.01	-8.90989	7.4e-06	8.18e-05	gi|91090662|ref|XP_974317.1|/9.24812e-118/PREDICTED: similar to CG6697 CG6697-PA [Tribolium castaneum]
BGIBMGA006219-TA	4.81	0.01	-8.90989	7.4e-06	8.16e-05	gi|189237189|ref|XP_001809029.1|/9.43835e-10/PREDICTED: similar to UPF0184 protein C9orf16 homolog [Tribolium castaneum]
BGIBMGA013542-TA	4.25	0.01	-8.73132	2.97e-05	0.000290591	-
BGIBMGA011071-TA	3.96	0.01	-8.62936	5.95e-05	0.000544788	gi|91094487|ref|XP_971001.1|/5.09427e-148/PREDICTED: similar to phospholipase D3 [Tribolium castaneum]
BGIBMGA001897-TA	3.96	0.01	-8.62936	5.95e-05	0.000543915	gi|307172408|gb|EFN63870.1|/5.93817e-106/CWF19-like protein 1 [Camponotus floridanus]
BGIBMGA010551-TA	3.96	0.01	-8.62936	5.95e-05	0.000543045	gi|91080415|ref|XP_967817.1|/0/PREDICTED: similar to Scm-related gene containing four mbt domains CG16975-PB [Tribolium castaneum]
BGIBMGA005790-TA	12.46	0.85	-3.8737	1.22e-10	2.57e-09	gi|156546292|ref|XP_001606014.1|/5.44385e-13/PREDICTED: similar to LD23009p [Nasonia vitripennis]
BGIBMGA009191-TA	7.64	0.56	-3.77007	8.3e-07	1.07e-05	gi|110760114|ref|XP_624526.2|/3.33975e-126/PREDICTED: similar to CG8596-PA [Apis mellifera]
BGIBMGA004586-TA	15	1.13	-3.73057	2.91e-12	7.38e-11	gi|112982665|ref|NP_001036910.1|/0/trehalase-2 [Bombyx mori]
BGIBMGA007453-TA	6.23	0.56	-3.47573	1.87e-05	0.000192308	gi|112983802|ref|NP_001037299.1|/5.03745e-122/Mn superoxide dismutase [Bombyx mori]
BGIBMGA000937-TA	5.94	0.56	-3.40696	3.47e-05	0.000335219	gi|195431882|ref|XP_002063957.1|/1.41681e-122/GK15945 [Drosophila willistoni]
BGIBMGA014202-TA	5.94	0.56	-3.40696	3.47e-05	0.000334652	gi|118777045|ref|XP_307312.2|/2.65567e-28/Anopheles gambiae str. PEST AGAP012705-PA [Anopheles gambiae str. PEST]
BGIBMGA003718-TA	5.66	0.56	-3.3373	6.39e-05	0.000578782	gi|170034255|ref|XP_001844990.1|/1.69035e-94/translocation associated membrane protein [Culex quinquefasciatus]
BGIBMGA011218-TA	16.42	1.69	-3.28036	4.54e-12	1.11e-10	gi|284520932|ref|NP_001165227.1|/0/alpha-esterase 48 isoform s1 [Bombyx mori]
BGIBMGA011815-TA	8.21	0.85	-3.27185	1.34e-06	1.66e-05	-
BGIBMGA000425-TA	46.14	5.36	-3.10571	4.36e-30	2.51e-28	gi|156546442|ref|XP_001607215.1|/3.171e-106/PREDICTED: similar to ENSANGP00000011247 [Nasonia vitripennis]
BGIBMGA002798-TA	60.58	7.05	-3.10315	5.24e-39	3.93e-37	gi|91091194|ref|XP_972244.1|/7.45167e-48/PREDICTED: similar to copper-zinc superoxide dismutase [Tribolium castaneum]
BGIBMGA006936-TA	7.08	0.85	-3.05821	1.46e-05	0.000153306	gi|50788723|dbj|BAD34476.1|/0/cytochrome P450 [Bombyx mori]
BGIBMGA013898-TA	13.3	1.69	-2.97633	3.03e-09	5.32e-08	gi|114050993|ref|NP_001040146.1|/2.03744e-132/proteasome zeta subunit [Bombyx mori]
BGIBMGA013879-TA	10.76	1.41	-2.93191	1.33e-07	1.89e-06	gi|290462537|gb|ADD24316.1|/1.75822e-11/Probable 5-hydroxyisourate hydrolase R09H10.3 [Lepeophtheirus salmonis]
BGIBMGA001399-TA	12.74	1.69	-2.91427	9.64e-09	1.59e-07	gi|114051287|ref|NP_001040381.1|/0/fructose-1,6-bisphosphatase [Bombyx mori]
BGIBMGA008960-TA	2475.46	336	-2.88116	0	0	gi|110762844|ref|XP_001121656.1|/7.18098e-35/PREDICTED: similar to CG6472-PA [Apis mellifera]
BGIBMGA013676-TA	6.23	0.85	-2.8737	8.5e-05	0.00074941	gi|91079959|ref|XP_969470.1|/2.4584e-43/PREDICTED: similar to three prime repair exonuclease 1 [Tribolium castaneum]
BGIBMGA010790-TA	16.14	2.26	-2.83625	1.65e-10	3.43e-09	gi|283046834|ref|NP_001164360.1|/3.76493e-124/succinate dehydrogenase [ubiquinone] iron-sulfur subunit, mitochondrial [Tribolium castaneum]
BGIBMGA001018-TA	13.87	1.97	-2.8157	3.94e-09	6.74e-08	gi|157113193|ref|XP_001651936.1|/1.17925e-57/epoxide hydrolase [Aedes aegypti]
BGIBMGA001806-TA	7.93	1.13	-2.811	1.05e-05	0.000113108	gi|114051528|ref|NP_001040354.1|/8.67476e-133/cleavage and polyadenylation specific factor 5 [Bombyx mori]
BGIBMGA002985-TA	7.93	1.13	-2.811	1.05e-05	0.000112894	gi|114052172|ref|NP_001040515.1|/6.54334e-117/platelet-activating factor acetylhydrolase alpha subunit-like protein [Bombyx mori]
BGIBMGA011774-TA	27.46	3.95	-2.79741	9.32e-17	3.52e-15	gi|307185201|gb|EFN71333.1|/8.26331e-113/Purine nucleoside phosphorylase [Camponotus floridanus]
BGIBMGA000082-TA	7.36	1.13	-2.70338	3.26e-05	0.000317146	gi|170028731|ref|XP_001842248.1|/0/actin [Culex quinquefasciatus]
BGIBMGA009864-TA	688.43	107.49	-2.67911	0	0	gi|156551872|ref|XP_001603255.1|/6.3777e-56/PREDICTED: similar to GA12600-PA isoform 1 [Nasonia vitripennis]
BGIBMGA001863-TA	10.47	1.69	-2.63117	8.93e-07	1.14e-05	gi|154412515|ref|XP_001579290.1|/4.89618e-16/dentin sialophosphoprotein precursor [Trichomonas vaginalis G3]
BGIBMGA003355-TA	11.89	1.97	-2.59348	1.97e-07	2.73e-06	gi|91092538|ref|XP_967850.1|/2.51602e-156/PREDICTED: similar to Ras-related GTP binding A [Tribolium castaneum]
BGIBMGA014596-TA	6.79	1.13	-2.58709	0.000100032	0.000873783	gi|91089443|ref|XP_967760.1|/1.2527e-15/PREDICTED: similar to CG33635 CG33635-PA [Tribolium castaneum]
BGIBMGA000424-TA	31.7	5.36	-2.56418	1.54e-17	5.99e-16	gi|156553614|ref|XP_001599996.1|/5.29676e-67/PREDICTED: similar to CG31522-PA [Nasonia vitripennis]
BGIBMGA013593-TA	33.12	5.64	-2.55394	3.54e-18	1.41e-16	gi|114051003|ref|NP_001040143.1|/0/perilipin [Bombyx mori]
BGIBMGA002659-TA	9.91	1.69	-2.55186	2.69e-06	3.19e-05	gi|91080437|ref|XP_968816.1|/1.29413e-41/PREDICTED: similar to GA21555-PA [Tribolium castaneum]
BGIBMGA008247-TA	8.21	1.41	-2.54169	2.14e-05	0.000217021	gi|114050807|ref|NP_001040135.1|/1.05683e-40/lectin 5 [Bombyx mori]
BGIBMGA010723-TA	9.62	1.69	-2.50901	4.64e-06	5.32e-05	gi|134948671|ref|NP_001077096.1|/4.52317e-44/small nuclear ribonucleoprotein sm d2 [Bombyx mori]
BGIBMGA004952-TA	7.93	1.41	-2.49163	3.7e-05	0.000353491	gi|170034690|ref|XP_001845206.1|/1.06299e-126/conserved hypothetical protein [Culex quinquefasciatus]
BGIBMGA011936-TA	15.85	2.82	-2.49072	3.73e-09	6.43e-08	gi|153791739|ref|NP_001093279.1|/2.07102e-94/H+ transporting ATP synthase subunit d [Bombyx mori]
BGIBMGA005301-TA	28.31	5.08	-2.47841	2.92e-15	1.02e-13	gi|148298789|ref|NP_001091801.1|/1.11722e-76/hypothetical protein LOC778506 [Bombyx mori]
BGIBMGA010439-TA	123.14	22.29	-2.46583	4.3e-61	4.23e-59	gi|112984208|ref|NP_001037448.1|/6.75032e-80/lysozyme precursor [Bombyx mori]
BGIBMGA008120-TA	18.4	3.39	-2.44035	3.18e-10	6.36e-09	gi|148298796|ref|NP_001091804.1|/3.18015e-21/thioredoxin-like protein [Bombyx mori]
BGIBMGA009235-TA	7.64	1.41	-2.43788	6.36e-05	0.000577804	gi|270005801|gb|EFA02249.1|/2.62153e-176/hypothetical protein TcasGA2_TC007912 [Tribolium castaneum]
BGIBMGA010657-TA	7.64	1.41	-2.43788	6.36e-05	0.000576886	gi|156543308|ref|XP_001604619.1|/0/PREDICTED: similar to nuclear export factor CRM1 [Nasonia vitripennis]
BGIBMGA004995-TA	9.06	1.69	-2.42249	1.37e-05	0.000144454	gi|118092469|ref|XP_421519.2|/3.3284e-10/PREDICTED: hypothetical protein [Gallus gallus]
BGIBMGA011595-TA	13.59	2.54	-2.41965	8.37e-08	1.22e-06	gi|114052999|ref|NP_001040333.1|/1.29543e-122/4-nitrophenylphosphatase [Bombyx mori]
BGIBMGA012556-TA	7.36	1.41	-2.38401	0.000108861	0.000943683	gi|91077058|ref|XP_968505.1|/0/PREDICTED: similar to karyopherin alpha 6 [Tribolium castaneum]
BGIBMGA002406-TA	8.78	1.69	-2.3772	2.33e-05	0.000234162	gi|157674503|gb|ABV60347.1|/1.88906e-97/putative peroxiredoxin [Lutzomyia longipalpis]
BGIBMGA002569-TA	9.62	1.97	-2.28784	1.44e-05	0.000151401	gi|156554116|ref|XP_001602967.1|/1.02025e-151/PREDICTED: similar to protein disulfide isomerase [Nasonia vitripennis]
BGIBMGA006789-TA	10.76	2.26	-2.25128	5.25e-06	5.92e-05	gi|242013531|ref|XP_002427458.1|/4.72755e-102/conserved hypothetical protein [Pediculus humanus corporis]
BGIBMGA007343-TA	14.72	3.1	-2.24744	9.36e-08	1.35e-06	gi|307189249|gb|EFN73692.1|/4.5807e-20/Cytochrome c oxidase copper chaperone [Camponotus floridanus]
BGIBMGA012118-TA	13.3	2.82	-2.23766	4.23e-07	5.63e-06	gi|112983808|ref|NP_001037384.1|/1.03101e-85/U1 small nuclear ribonucleoprotein A [Bombyx mori]
BGIBMGA012505-TA	24.91	5.36	-2.21642	4.55e-12	1.11e-10	gi|156554552|ref|XP_001605564.1|/6.41786e-70/PREDICTED: similar to transmembrane protein, putative [Nasonia vitripennis]
BGIBMGA007160-TA	11.61	2.54	-2.19247	3.2e-06	3.74e-05	gi|289743683|gb|ADD20589.1|/3.89234e-68/isocitrate dehydrogenase alpha subunit [Glossina morsitans morsitans]
BGIBMGA013713-TA	10.19	2.26	-2.17276	1.46e-05	0.000153338	gi|112982972|ref|NP_001037674.1|/7.59319e-23/transport protein Sec61 gamma subunit [Bombyx mori]
BGIBMGA003544-TA	81.24	18.34	-2.1472	8.73e-35	5.93e-33	gi|113866028|ref|NP_001038957.1|/1.03457e-40/ubiquinol-cytochrome C reductase complex 14kD subunit [Bombyx mori]
BGIBMGA005410-TA	18.68	4.23	-2.14276	4.81e-09	8.12e-08	gi|157412324|ref|NP_001098702.1|/8.19524e-136/nanos-like protein [Bombyx mori]
BGIBMGA013958-TA	20.95	4.8	-2.12584	6.6e-10	1.28e-08	gi|226342888|ref|NP_001139706.1|/0/serine protease inhibitor 14 [Bombyx mori]
BGIBMGA009684-TA	20.95	4.8	-2.12584	6.6e-10	1.28e-08	gi|91087761|ref|XP_974991.1|/1.18179e-86/PREDICTED: similar to predicted protein [Tribolium castaneum]
BGIBMGA000767-TA	28.31	6.49	-2.12502	6.54e-13	1.76e-11	gi|157134123|ref|XP_001663157.1|/0/atlastin [Aedes aegypti]
BGIBMGA010387-TA	127.38	29.34	-2.1182	1e-52	9.69e-51	gi|112983220|ref|NP_001037016.1|/1.21667e-83/J domain-containing protein [Bombyx mori]
BGIBMGA004511-TA	37.08	8.75	-2.08329	4.08e-16	1.48e-14	gi|307611931|ref|NP_001182632.1|/4.02151e-81/sugar transporter protein 2 [Bombyx mori]
BGIBMGA007601-TA	11.89	2.82	-2.07598	5.24e-06	5.92e-05	gi|158292087|ref|XP_313649.3|/0/AGAP004366-PA [Anopheles gambiae str. PEST]
BGIBMGA004378-TA	21.23	5.08	-2.0632	1.07e-09	2e-08	gi|307176414|gb|EFN65988.1|/1.6301e-101/Retinaldehyde-binding protein 1-like protein 1 [Camponotus floridanus]
BGIBMGA006500-TA	16.42	3.95	-2.05553	9.38e-08	1.35e-06	gi|307175837|gb|EFN65652.1|/8.93007e-40/RING finger protein 181 [Camponotus floridanus]
BGIBMGA001237-TA	85.49	20.59	-2.05381	1.41e-34	9.46e-33	gi|183979382|dbj|BAG30743.1|/0/branched-chain-amino-acid transaminase [Papilio xuthus]
BGIBMGA014442-TA	9.34	2.26	-2.0471	6.57e-05	0.000593366	gi|118779236|ref|XP_309146.3|/4.97742e-132/AGAP000954-PA [Anopheles gambiae str. PEST]
BGIBMGA011983-TA	13.87	3.39	-2.03261	1.14e-06	1.43e-05	gi|158296484|ref|XP_316880.4|/9.45745e-157/AGAP000901-PA [Anopheles gambiae str. PEST]
BGIBMGA012585-TA	168.99	41.47	-2.0268	1.21e-65	1.25e-63	gi|195963357|ref|NP_001124351.1|/0/beta-esterase 2 [Bombyx mori]
BGIBMGA012541-TA	10.19	2.54	-2.00425	3.86e-05	0.000367972	gi|114053203|ref|NP_001040292.1|/0/DnaJ (Hsp40) homolog 2 [Bombyx mori]
BGIBMGA005576-TA	13.59	3.39	-2.00319	1.85e-06	2.25e-05	gi|19526215|gb|AAL89659.1|AF286061_1/0/cytoplasmic actin A3a2 [Helicoverpa zea]
BGIBMGA001157-TA	68.79	17.21	-1.99895	3.27e-27	1.81e-25	gi|114052529|ref|NP_001040254.1|/1.58016e-102/beadex/dLMO protein [Bombyx mori]
BGIBMGA007136-TA	16.7	4.23	-1.98112	1.47e-07	2.06e-06	gi|91078028|ref|XP_970713.1|/1.14772e-126/PREDICTED: similar to sulfide quinone reductase [Tribolium castaneum]
BGIBMGA005493-TA	115.78	29.34	-1.98045	3.43e-44	2.83e-42	gi|148298800|ref|NP_001091831.1|/0/enolase [Bombyx mori]
BGIBMGA002527-TA	31.14	7.9	-1.97884	5.91e-13	1.61e-11	gi|237648998|ref|NP_001153676.1|/0/male reproductive organ angiotensin-converting enzyme-related protein 2 [Bombyx mori]
BGIBMGA006837-TA	42.18	10.72	-1.97625	5.06e-17	1.94e-15	gi|162462676|ref|NP_001104834.1|/0/NADPH cytochrome P450 reductase [Bombyx mori]
BGIBMGA005590-TA	11.04	2.82	-1.96897	2.27e-05	0.000228715	gi|201023285|ref|NP_001128388.1|/8.80778e-170/deoxyhypusine hydroxylase/monooxygenase [Bombyx mori]
BGIBMGA005388-TA	10.76	2.82	-1.93191	3.66e-05	0.000350046	gi|156550217|ref|XP_001601604.1|/1.68518e-51/PREDICTED: similar to conserved hypothetical protein [Nasonia vitripennis]
BGIBMGA007020-TA	21.23	5.64	-1.91234	6.65e-09	1.11e-07	gi|158302127|ref|XP_321745.3|/5.76274e-98/AGAP001391-PA [Anopheles gambiae str. PEST]
BGIBMGA007921-TA	32.84	8.75	-1.9081	5.11e-13	1.4e-11	gi|289740913|gb|ADD19204.1|/1.10518e-153/kynurenine aminotransferase [Glossina morsitans morsitans]
BGIBMGA007040-TA	99.36	26.52	-1.90558	2.49e-36	1.8e-34	gi|56462380|gb|AAV91473.1|/3.04439e-16/hypothetical protein 38 [Lonomia obliqua]
BGIBMGA001159-TA	36.52	9.87	-1.88756	4.01e-14	1.28e-12	gi|66559873|ref|XP_395542.2|/7.70666e-117/PREDICTED: similar to CG10711-PA [Apis mellifera]
BGIBMGA010854-TA	48.97	13.26	-1.88482	1.98e-18	8.11e-17	gi|291464095|gb|ADE05585.1|/5.12233e-177/cytochrome P450 6AN5 [Manduca sexta]
BGIBMGA010673-TA	20.38	5.64	-1.85339	2.67e-08	4.13e-07	gi|156547575|ref|XP_001602897.1|/0/PREDICTED: similar to DEAD box ATP-dependent RNA helicase [Nasonia vitripennis]
BGIBMGA012559-TA	26.33	7.33	-1.84482	2.79e-10	5.65e-09	gi|307184403|gb|EFN70812.1|/5.11028e-72/U3 small nucleolar RNA-associated protein 18-like protein [Camponotus floridanus]
BGIBMGA011131-TA	12.17	3.39	-1.84397	1.98e-05	0.000201181	gi|114051447|ref|NP_001040366.1|/0/NADH dehydrogenase-ubiquinone Fe-S protein 2 precursor [Bombyx mori]
BGIBMGA010556-TA	21.23	5.92	-1.84244	1.56e-08	2.51e-07	gi|91081779|ref|XP_973526.1|/8.93211e-57/PREDICTED: similar to abc transporter [Tribolium castaneum]
BGIBMGA014589-TA	20.1	5.64	-1.83343	4.21e-08	6.39e-07	gi|114052589|ref|NP_001040482.1|/8.67562e-165/phosphate transport protein [Bombyx mori]
BGIBMGA005769-TA	20.1	5.64	-1.83343	4.21e-08	6.37e-07	gi|114052941|ref|NP_001040332.1|/3.32661e-71/signal sequence receptor beta subunit [Bombyx mori]
BGIBMGA008930-TA	13.02	3.67	-1.82688	1.15e-05	0.000122794	gi|157117728|ref|XP_001658908.1|/0/arginyl-tRNA synthetase [Aedes aegypti]
BGIBMGA002029-TA	15	4.23	-1.82623	2.44e-06	2.92e-05	gi|195378618|ref|XP_002048080.1|/5.01383e-46/GJ11541 [Drosophila virilis]
BGIBMGA009545-TA	143.52	41.19	-1.80089	4.93e-48	4.47e-46	gi|24638702|ref|NP_524628.2|/7.62305e-28/eyeless, isoform A [Drosophila melanogaster]
BGIBMGA007912-TA	101.34	29.34	-1.78826	4.4e-34	2.92e-32	gi|242006589|ref|XP_002424132.1|/3.18712e-76/restnol dehydrogenase, putative [Pediculus humanus corporis]
BGIBMGA005302-TA	10762.4	3131.18	-1.78122	0	0	gi|262034627|gb|ACY06938.1|/2.59755e-66/putative cuticle protein CPH43 [Bombyx mori]
BGIBMGA011804-TA	25.19	7.33	-1.78097	1.7e-09	3.09e-08	gi|242021722|ref|XP_002431292.1|/1.0473e-96/DEAD box ATP-dependent RNA helicase, putative [Pediculus humanus corporis]
BGIBMGA011337-TA	50.39	14.67	-1.78027	1.3e-17	5.08e-16	gi|301068495|gb|ADK55065.1|/2.02424e-81/luciferin regenerating enzyme [Lampyris turkestanicus]
BGIBMGA002709-TA	11.61	3.39	-1.77601	4.95e-05	0.000458646	gi|189233825|ref|XP_971944.2|/1.47682e-123/PREDICTED: similar to CG8026 CG8026-PB [Tribolium castaneum]
BGIBMGA002600-TA	142.67	41.75	-1.77283	9.19e-47	8.06e-45	-
BGIBMGA014032-TA	22.08	6.49	-1.76645	2.07e-08	3.26e-07	gi|112984130|ref|NP_001037432.1|/2.70948e-65/yellow-f2 [Bombyx mori]
BGIBMGA005681-TA	12.46	3.67	-1.76345	2.85e-05	0.000280668	gi|198450022|ref|XP_001357814.2|/7.03656e-98/GA10138 [Drosophila pseudoobscura pseudoobscura]
BGIBMGA000715-TA	40.2	11.85	-1.76231	3.67e-14	1.19e-12	gi|283993133|gb|ADB57042.1|/0/acyl-CoA dehydrogenase [Heliothis virescens]
BGIBMGA002689-TA	753.25	222.59	-1.75874	1.51e-236	2.32e-234	gi|112983118|ref|NP_001037045.1|/1.91464e-26/seroin 1 [Bombyx mori]
BGIBMGA010409-TA	28.59	8.46	-1.75678	2e-10	4.11e-09	gi|170044934|ref|XP_001850083.1|/6.27958e-84/calponin/transgelin [Culex quinquefasciatus]
BGIBMGA008504-TA	13.3	3.95	-1.7515	1.64e-05	0.000169791	gi|158292193|ref|XP_313752.4|/1.15826e-117/AGAP004458-PA [Anopheles gambiae str. PEST]
BGIBMGA002923-TA	16.14	4.8	-1.74953	2.03e-06	2.45e-05	-
BGIBMGA007490-TA	107	31.88	-1.74689	8.42e-35	5.79e-33	gi|109119903|dbj|BAE96011.1|/5.93749e-178/glyceraldehyde-3-phosphate dehydrogenase [Bombyx mori]
BGIBMGA009052-TA	41.33	12.41	-1.73569	3.05e-14	9.99e-13	gi|114053007|ref|NP_001040540.1|/4.25223e-173/glyoxylate reductase/hydroxypyruvate reductase [Bombyx mori]
BGIBMGA007361-TA	35.67	10.72	-1.73441	1.79e-12	4.66e-11	gi|114050917|ref|NP_001040414.1|/2.18785e-38/3-hydroxyacyl-CoA dehydrogenase [Bombyx mori]
BGIBMGA000672-TA	57.18	17.21	-1.73226	4.15e-19	1.71e-17	gi|91083623|ref|XP_970124.1|/0/PREDICTED: similar to citrate synthase [Tribolium castaneum]
BGIBMGA008301-TA	18.68	5.64	-1.72773	3.97e-07	5.32e-06	gi|158287481|ref|XP_309502.3|/1.07998e-45/AGAP011146-PA [Anopheles gambiae str. PEST]
BGIBMGA003311-TA	43.88	13.26	-1.72648	6.17e-15	2.12e-13	gi|94469280|gb|ABF18489.1|/2.7146e-18/hypothetical conserved protein [Aedes aegypti]
BGIBMGA009210-TA	25.19	7.62	-1.72499	3.74e-09	6.42e-08	-
BGIBMGA000418-TA	931.59	283.52	-1.71624	2.9e-282	4.72e-280	gi|112984066|ref|NP_001037426.1|/7.4432e-156/yellow-c [Bombyx mori]
BGIBMGA012549-TA	145.5	44.29	-1.71597	1.31e-45	1.13e-43	gi|114052072|ref|NP_001040450.1|/0/H+ transporting ATP synthase beta subunit isoform 1 [Bombyx mori]
BGIBMGA008002-TA	13.87	4.23	-1.71324	1.48e-05	0.000154246	gi|157104752|ref|XP_001648552.1|/1.30769e-93/amidase [Aedes aegypti]
BGIBMGA011363-TA	98.23	30.19	-1.70209	5.47e-31	3.28e-29	gi|260784141|ref|XP_002587127.1|/7.86754e-13/hypothetical protein BRAFLDRAFT_241871 [Branchiostoma floridae]
BGIBMGA000759-TA	82.37	25.39	-1.69786	3.74e-26	2.01e-24	gi|51557732|gb|AAU06505.1|/3.67508e-30/unknown salivary protein [Culicoides sonorensis]
BGIBMGA013169-TA	15.57	4.8	-1.69766	4.92e-06	5.6e-05	gi|156545404|ref|XP_001606462.1|/4.64031e-34/PREDICTED: similar to ribonuclease P, 29kD-subunit, putative [Nasonia vitripennis]
BGIBMGA003490-TA	20.1	6.21	-1.69453	2.07e-07	2.86e-06	gi|91092222|ref|XP_970406.1|/9.54094e-91/PREDICTED: similar to golgi phosphoprotein 3 (coat-protein GPP34) [Tribolium castaneum]
BGIBMGA006742-TA	26.04	8.18	-1.67056	4.67e-09	7.92e-08	gi|148298843|ref|NP_001091793.1|/5.6075e-75/troponin C type IIIa-like protein [Bombyx mori]
BGIBMGA001098-TA	70.77	22.29	-1.66674	3.85e-22	1.83e-20	gi|307167595|gb|EFN61139.1|/3.9178e-152/Arylsulfatase B [Camponotus floridanus]
BGIBMGA012524-TA	16.98	5.36	-1.66353	2.54e-06	3.03e-05	gi|307178980|gb|EFN67496.1|/1.14838e-23/hypothetical protein EAG_02883 [Camponotus floridanus]
BGIBMGA009107-TA	16.98	5.36	-1.66353	2.54e-06	3.03e-05	gi|160333678|ref|NP_001036994.1|/2.57848e-103/glutathione S-transferase sigma 2 [Bombyx mori]
BGIBMGA004988-TA	11.61	3.67	-1.66152	0.000108014	0.000940625	gi|242017259|ref|XP_002429109.1|/1.91875e-79/luciferase, putative [Pediculus humanus corporis]
BGIBMGA009495-TA	11.61	3.67	-1.66152	0.000108014	0.000939191	gi|112982853|ref|NP_001036917.1|/0/replication factor C subunit 2 [Bombyx mori]
BGIBMGA013260-TA	19.53	6.21	-1.65303	4.92e-07	6.49e-06	gi|290563478|ref|NP_001166821.1|/1.68426e-105/phosphatidylethanolamine binding protein isoform 1 [Bombyx mori]
BGIBMGA008382-TA	72.47	23.13	-1.64762	2.77e-22	1.33e-20	gi|281398210|gb|ADA67928.1|/6.96986e-41/putative lipase [Bombyx mori]
BGIBMGA000701-TA	221.64	70.81	-1.64619	9.35e-65	9.36e-63	gi|112982683|ref|NP_001036912.1|/0/catalase [Bombyx mori]
BGIBMGA001464-TA	44.73	14.39	-1.63618	3.42e-14	1.11e-12	gi|157114183|ref|XP_001652200.1|/1.41999e-131/cytochrome oxidase biogenesis protein (oxa1 mitochondrial) [Aedes aegypti]
BGIBMGA007118-TA	28.02	9.03	-1.63366	2.16e-09	3.88e-08	gi|114051868|ref|NP_001040436.1|/0/hydroxysteroid dehydrogenase [Bombyx mori]
BGIBMGA007265-TA	12.17	3.95	-1.6234	9.54e-05	0.000834413	gi|170052039|ref|XP_001862040.1|/3.39373e-175/small GTP-binding protein [Culex quinquefasciatus]
BGIBMGA011707-TA	45.57	14.95	-1.60794	4.1e-14	1.31e-12	gi|114052837|ref|NP_001040495.1|/5.13929e-147/epimerase family protein SDR39U1 [Bombyx mori]
BGIBMGA000926-TA	54.92	18.06	-1.60453	1.14e-16	4.26e-15	gi|114052613|ref|NP_001040544.1|/8.02475e-175/transaldolase [Bombyx mori]
BGIBMGA012635-TA	125.97	41.47	-1.60294	3.49e-36	2.49e-34	gi|114051582|ref|NP_001040308.1|/3.19335e-147/acyl-CoA-binding domain-containing protein 6-like [Bombyx mori]
BGIBMGA011819-TA	74.45	24.54	-1.60114	5.41e-22	2.53e-20	gi|114052242|ref|NP_001040131.1|/3.24407e-145/glutathione S-transferase omega 1 [Bombyx mori]
BGIBMGA009010-TA	102.19	33.85	-1.59403	1.98e-29	1.13e-27	gi|47230598|emb|CAF99791.1|/5.27815e-84/unnamed protein product [Tetraodon nigroviridis]
BGIBMGA013085-TA	30.57	10.16	-1.58922	8.74e-10	1.66e-08	gi|170045511|ref|XP_001850350.1|/1.05798e-155/vitellogenic carboxypeptidase [Culex quinquefasciatus]
BGIBMGA005853-TA	47.27	15.8	-1.581	2.84e-14	9.36e-13	gi|114052615|ref|NP_001040547.1|/1.67458e-73/nonmuscle myosin essential light chain [Bombyx mori]
BGIBMGA011362-TA	26.89	9.03	-1.57427	1.15e-08	1.89e-07	gi|270009295|gb|EFA05743.1|/9.90556e-40/serine protease H164 [Tribolium castaneum]
BGIBMGA012888-TA	20.1	6.77	-1.56997	8.93e-07	1.14e-05	gi|91094297|ref|XP_971720.1|/1.48485e-68/PREDICTED: similar to steroid dehydrogenase [Tribolium castaneum]
BGIBMGA004023-TA	40.2	13.54	-1.56997	3.12e-12	7.84e-11	gi|91085997|ref|XP_972384.1|/5.11264e-79/PREDICTED: similar to cyclin [Tribolium castaneum]
BGIBMGA012125-TA	18.4	6.21	-1.56704	2.67e-06	3.17e-05	gi|218505761|ref|NP_001136226.1|/1.11445e-90/hypothetical protein LOC100216501 [Bombyx mori]
BGIBMGA013462-TA	13.3	4.51	-1.56023	7.31e-05	0.000654891	gi|270001905|gb|EEZ98352.1|/0/hypothetical protein TcasGA2_TC000807 [Tribolium castaneum]
BGIBMGA000947-TA	137.86	46.83	-1.5577	6.67e-38	4.87e-36	gi|91078330|ref|XP_973321.1|/2.89767e-59/PREDICTED: similar to 15 kDa selenoprotein [Tribolium castaneum]
BGIBMGA000155-TA	49.82	16.93	-1.55714	1.14e-14	3.81e-13	gi|66505264|ref|XP_624081.1|/2.08467e-17/PREDICTED: similar to Methylosome subunit pICln (Chloride conductance regulatory protein ICln) (I(Cln)) (Chloride channel, nucleotide sensitive 1A) (Chloride ion current inducer protein) (ClCI) [Apis mellifera]
BGIBMGA010309-TA	120.31	40.91	-1.55623	3.02e-33	1.91e-31	gi|156550362|ref|XP_001607497.1|/2.46548e-72/PREDICTED: similar to ENSANGP00000012458 [Nasonia vitripennis]
BGIBMGA000388-TA	34.82	11.85	-1.55503	1.18e-10	2.5e-09	gi|284413718|ref|NP_001165114.1|/3.76623e-114/collagen [Bombyx mori]
BGIBMGA005251-TA	45.57	15.52	-1.55396	1.65e-13	4.91e-12	gi|270012962|gb|EFA09410.1|/2.97248e-11/hypothetical protein TcasGA2_TC005212 [Tribolium castaneum]
BGIBMGA000389-TA	40.2	13.82	-1.54044	6.18e-12	1.48e-10	-
BGIBMGA007681-TA	30.29	10.44	-1.53672	2.63e-09	4.66e-08	gi|91084675|ref|XP_968140.1|/0/PREDICTED: similar to putative phosphoglycerate kinase [Tribolium castaneum]
BGIBMGA010225-TA	22.08	7.62	-1.53488	3.96e-07	5.32e-06	gi|114052659|ref|NP_001040264.1|/0/peroxisomal biogenesis factor 3 [Bombyx mori]
BGIBMGA000943-TA	22.08	7.62	-1.53488	3.96e-07	5.31e-06	gi|156555483|ref|XP_001600600.1|/3.71638e-30/PREDICTED: similar to vesicle-associated membrane protein 2 [Nasonia vitripennis]
BGIBMGA005793-TA	14.72	5.08	-1.53488	3.66e-05	0.000350402	gi|164448662|ref|NP_001106743.1|/1.58406e-73/cytochrome c oxidase subunit Va [Bombyx mori]
BGIBMGA002881-TA	35.95	12.41	-1.53449	9.07e-11	1.92e-09	gi|170052222|ref|XP_001862123.1|/7.81694e-65/conserved hypothetical protein [Culex quinquefasciatus]
BGIBMGA000064-TA	77.28	26.8	-1.52786	2.25e-21	1.03e-19	gi|114052210|ref|NP_001040464.1|/4.92583e-128/thioredoxin peroxidase [Bombyx mori]
BGIBMGA005443-TA	726.08	252.21	-1.5255	2.72e-186	4.09e-184	gi|308316676|gb|ACZ97420.2|/2.79611e-135/UGT35E1 [Zygaena filipendulae]
BGIBMGA008959-TA	76.71	26.8	-1.51718	4.99e-21	2.23e-19	gi|195963331|ref|NP_001124377.1|/6.32127e-111/lethal(3)neo18 [Bombyx mori]
BGIBMGA013566-TA	25.76	9.03	-1.51233	5.89e-08	8.72e-07	gi|112982946|ref|NP_001037094.1|/3.80819e-128/slowmo [Bombyx mori]
BGIBMGA002886-TA	18.4	6.49	-1.50342	5.28e-06	5.94e-05	gi|260907980|gb|ACX53789.1|/6.11251e-82/short-chain dehydrogenase [Heliothis virescens]
BGIBMGA013576-TA	27.17	9.59	-1.50241	2.98e-08	4.58e-07	gi|170031149|ref|XP_001843449.1|/3.12517e-52/synaptic vesicle protein [Culex quinquefasciatus]
BGIBMGA009051-TA	19.53	7.05	-1.47	3.95e-06	4.56e-05	gi|91089613|ref|XP_973169.1|/2.58003e-61/PREDICTED: similar to CG8297 CG8297-PA [Tribolium castaneum]
BGIBMGA006981-TA	121.44	44.29	-1.45519	1.6e-30	9.39e-29	gi|156547475|ref|XP_001606317.1|/1.16012e-104/PREDICTED: similar to conserved hypothetical protein [Nasonia vitripennis]
BGIBMGA013656-TA	28.59	10.44	-1.45339	2.88e-08	4.45e-07	gi|157131260|ref|XP_001655842.1|/4.33109e-44/sugar transporter [Aedes aegypti]
BGIBMGA006063-TA	16.98	6.21	-1.45117	2.04e-05	0.00020717	gi|156547191|ref|XP_001604202.1|/3.08465e-22/PREDICTED: similar to CG9261-PD [Nasonia vitripennis]
BGIBMGA012116-TA	22.36	8.18	-1.45075	9.9e-07	1.25e-05	gi|110760144|ref|XP_392715.3|/0/PREDICTED: similar to Smt3 activating enzyme 2 CG7528-PA [Apis mellifera]
BGIBMGA010664-TA	22.36	8.18	-1.45075	9.9e-07	1.25e-05	gi|66535216|ref|XP_624706.1|/3.5119e-107/PREDICTED: similar to CG5287-PA [Apis mellifera]
BGIBMGA004064-TA	80.96	29.62	-1.45064	8.84e-21	3.88e-19	gi|114051415|ref|NP_001040315.1|/0/glutamyl-tRNA amidotransferase subunit B [Bombyx mori]
BGIBMGA003153-TA	52.09	19.18	-1.4414	8.96e-14	2.76e-12	gi|255652881|ref|NP_001157381.1|/0/DnaJ (Hsp40) homolog 3 [Bombyx mori]
BGIBMGA001415-TA	569.54	209.89	-1.44016	1.13e-134	1.58e-132	gi|156552611|ref|XP_001599434.1|/0/PREDICTED: similar to polyubiquitin [Nasonia vitripennis]
BGIBMGA006779-TA	15.29	5.64	-1.43882	6.11e-05	0.00055673	gi|156544285|ref|XP_001607051.1|/2.95693e-80/PREDICTED: similar to protein phosphatase 2c gamma [Nasonia vitripennis]
BGIBMGA010726-TA	479.52	177.17	-1.43646	2.9e-113	3.6e-111	gi|158290721|ref|XP_312290.4|/0/AGAP002638-PA [Anopheles gambiae str. PEST]
BGIBMGA003493-TA	645.12	238.95	-1.43286	3.86e-151	5.5e-149	gi|157119631|ref|XP_001653426.1|/6.94256e-119/synaptic glycoprotein sc2 [Aedes aegypti]
BGIBMGA005447-TA	78.41	29.34	-1.41817	1.49e-19	6.19e-18	gi|170033820|ref|XP_001844774.1|/1.13976e-133/gamma-glutamyl transpeptidase [Culex quinquefasciatus]
BGIBMGA001966-TA	219.95	82.38	-1.41681	7.03e-52	6.69e-50	gi|290560653|ref|NP_001166835.1|/0/aldehyde dehydrogenase isoform 1 [Bombyx mori]
BGIBMGA007583-TA	17.27	6.49	-1.41198	2.59e-05	0.00025911	gi|158297568|ref|XP_317781.4|/0/AGAP007739-PA [Anopheles gambiae str. PEST]
BGIBMGA011314-TA	33.69	12.7	-1.40749	4.02e-09	6.86e-08	gi|255652889|ref|NP_001157385.1|/7.4426e-160/DnaJ (Hsp40) homolog 8 [Bombyx mori]
BGIBMGA006544-TA	31.42	11.85	-1.4068	1.36e-08	2.21e-07	gi|197209892|ref|NP_001127710.1|/0/neuropeptide receptor A13 [Bombyx mori]
BGIBMGA009048-TA	16.42	6.21	-1.40279	4.47e-05	0.000422285	gi|198246256|gb|ACH82085.1|/6.14938e-152/mitochondrial carnitine/acylcarnitine translocase [Loxostege sticticalis]
BGIBMGA003964-TA	21.51	8.18	-1.39483	3.18e-06	3.72e-05	gi|307201776|gb|EFN81449.1|/0/Sodium-independent sulfate anion transporter [Harpegnathos saltator]
BGIBMGA011862-TA	43.59	16.64	-1.38934	3.34e-11	7.47e-10	gi|270003168|gb|EEZ99615.1|/0/hypothetical protein TcasGA2_TC002133 [Tribolium castaneum]
BGIBMGA007482-TA	59.73	22.85	-1.38626	8.81e-15	2.99e-13	gi|91088443|ref|XP_968621.1|/2.94679e-78/PREDICTED: similar to CG17593 CG17593-PA [Tribolium castaneum]
BGIBMGA010493-TA	22.08	8.46	-1.38401	2.71e-06	3.21e-05	gi|158288301|ref|XP_310183.4|/1.50314e-67/AGAP009512-PA [Anopheles gambiae str. PEST]
BGIBMGA003155-TA	109.55	42.03	-1.3821	9.74e-26	5.14e-24	gi|195398797|ref|XP_002058007.1|/2.91651e-112/GJ15729 [Drosophila virilis]
BGIBMGA013244-TA	189.66	72.79	-1.3816	2.35e-43	1.89e-41	gi|112982822|ref|NP_001037540.1|/3.87078e-138/phosphoglyceromutase [Bombyx mori]
BGIBMGA007449-TA	44.73	17.21	-1.378	2.46e-11	5.51e-10	gi|91089195|ref|XP_974485.1|/3.13942e-159/PREDICTED: similar to CG33156 CG33156-PE [Tribolium castaneum]
BGIBMGA001031-TA	22.65	8.75	-1.37216	2.32e-06	2.78e-05	gi|195448979|ref|XP_002071896.1|/1.24159e-50/GK24919 [Drosophila willistoni]
BGIBMGA000854-TA	15.29	5.92	-1.36892	0.000113658	0.000982282	gi|170048126|ref|XP_001851547.1|/6.02557e-90/GDP-fucose transporter [Culex quinquefasciatus]
BGIBMGA011577-TA	15.29	5.92	-1.36892	0.000113658	0.000980796	gi|157134773|ref|XP_001656435.1|/4.15032e-148/monocarboxylate transporter [Aedes aegypti]
BGIBMGA003457-TA	20.38	7.9	-1.36723	7.99e-06	8.76e-05	gi|114051712|ref|NP_001040327.1|/2.84651e-91/ras-related protein 2 [Bombyx mori]
BGIBMGA011148-TA	39.91	15.52	-1.36262	4.04e-10	7.97e-09	gi|298402913|gb|ADI82776.1|/0/fatty-acyl CoA reductase 3 [Ostrinia nubilalis]
BGIBMGA004992-TA	33.97	13.26	-1.35718	9.14e-09	1.51e-07	gi|194745738|ref|XP_001955344.1|/2.23144e-91/GF16284 [Drosophila ananassae]
BGIBMGA008921-TA	25.19	9.87	-1.35173	8.4e-07	1.08e-05	gi|112982743|ref|NP_001037556.1|/1.49097e-97/elongation factor 1-beta' [Bombyx mori]
BGIBMGA000829-TA	17.27	6.77	-1.35104	4.76e-05	0.000444835	gi|307205956|gb|EFN84082.1|/0/Splicing factor 3B subunit 3 [Harpegnathos saltator]
BGIBMGA013960-TA	20.66	8.18	-1.33667	9.9e-06	0.000107343	-
BGIBMGA003740-TA	49.54	19.75	-1.32674	8.65e-12	2.06e-10	gi|195150333|ref|XP_002016109.1|/8.88954e-159/GL11419 [Drosophila persimilis]
BGIBMGA010658-TA	45.86	18.34	-1.32224	5.73e-11	1.24e-09	gi|307170575|gb|EFN62769.1|/1.91358e-173/Cleft lip and palate transmembrane protein 1-like protein [Camponotus floridanus]
BGIBMGA001395-TA	219.95	88.02	-1.32127	8.29e-47	7.39e-45	gi|114052162|ref|NP_001040460.1|/1.22669e-109/proteasome beta 3 subunit [Bombyx mori]
BGIBMGA002368-TA	25.19	10.16	-1.30995	1.5e-06	1.85e-05	gi|226342886|ref|NP_001139705.1|/2.64733e-60/serine protease inhibitor 13 [Bombyx mori]
BGIBMGA008015-TA	30.57	12.41	-1.30061	1.35e-07	1.91e-06	gi|91078206|ref|XP_968659.1|/0/PREDICTED: similar to protease m1 zinc metalloprotease [Tribolium castaneum]
BGIBMGA011563-TA	11487.9	4701.14	-1.28903	0	0	gi|162809332|ref|NP_001037017.2|/3.82633e-161/acyl-CoA delta-11 desaturase/conjugase [Bombyx mori]
BGIBMGA004889-TA	32.27	13.26	-1.28311	8.21e-08	1.2e-06	gi|91094123|ref|XP_968324.1|/4.33683e-115/PREDICTED: similar to cation efflux protein/ zinc transporter [Tribolium castaneum]
BGIBMGA001551-TA	82.37	33.85	-1.28296	9.02e-18	3.55e-16	gi|157115392|ref|XP_001652587.1|/5.7473e-158/ubiquilin 1,2 [Aedes aegypti]
BGIBMGA009012-TA	334.31	137.95	-1.27704	1.04e-66	1.12e-64	gi|194303591|gb|ACF41193.1|/9.41733e-58/mitochondrial cytochrome c [Bombyx mori]
BGIBMGA007423-TA	18.97	7.9	-1.2638	5.09e-05	0.00046981	gi|270011546|gb|EFA07994.1|/1.77344e-80/hypothetical protein TcasGA2_TC005583 [Tribolium castaneum]
BGIBMGA004884-TA	169.56	70.81	-1.25977	5.47e-34	3.58e-32	gi|194910250|ref|XP_001982098.1|/4.85884e-30/GG12408 [Drosophila erecta]
BGIBMGA008902-TA	43.88	18.34	-1.25857	7.02e-10	1.35e-08	gi|91088533|ref|XP_972286.1|/2.4823e-56/PREDICTED: similar to short-chain dehydrogenase [Tribolium castaneum]
BGIBMGA005058-TA	19.53	8.18	-1.25552	4.29e-05	0.00040557	gi|189239702|ref|XP_974960.2|/0/PREDICTED: similar to sodium pump alpha subunit; (sodium/potassium)-ATPase alpha-subunit [Tribolium castaneum]
BGIBMGA005560-TA	36.23	15.23	-1.25027	2.55e-08	3.99e-07	gi|148298816|ref|NP_001091810.1|/2.04369e-158/proteasome 26S non-ATPase subunit 4 [Bombyx mori]
BGIBMGA009049-TA	48.12	20.31	-1.24445	1.54e-10	3.23e-09	gi|307194536|gb|EFN76828.1|/0/Niemann-Pick C1 protein [Harpegnathos saltator]
BGIBMGA005648-TA	874.41	369.29	-1.24356	1.52e-164	2.23e-162	gi|261335990|emb|CBH09270.1|/4.20344e-50/Similar to CG4692 [Heliconius melpomene]
BGIBMGA001915-TA	341.1	144.16	-1.24252	2.98e-65	3.03e-63	gi|53148461|dbj|BAD52258.1|/9.85112e-102/proteasome alpha 4 subunit [Plutella xylostella]
BGIBMGA006508-TA	18.68	7.9	-1.24157	7.29e-05	0.000653696	gi|170047167|ref|XP_001851105.1|/5.27635e-62/transmembrane emp24 domain-containing protein 7 [Culex quinquefasciatus]
BGIBMGA008391-TA	22.65	9.59	-1.23991	1.27e-05	0.000135809	gi|307184178|gb|EFN70698.1|/1.11454e-123/ADP-dependent glucokinase [Camponotus floridanus]
BGIBMGA011500-TA	22.65	9.59	-1.23991	1.27e-05	0.000135555	gi|91077470|ref|XP_975868.1|/0/PREDICTED: similar to heterochromatin protein isoform 2 [Tribolium castaneum]
BGIBMGA004102-TA	30.57	12.98	-1.23583	4.01e-07	5.36e-06	gi|157131940|ref|XP_001662371.1|/5.89379e-56/fk506 binding protein [Aedes aegypti]
BGIBMGA010043-TA	19.25	8.18	-1.23469	6.13e-05	0.000557442	-
BGIBMGA011844-TA	233.53	99.59	-1.22954	1.61e-44	1.37e-42	gi|112984454|ref|NP_001037171.1|/0/protein disulfide isomerase [Bombyx mori]
BGIBMGA003156-TA	19.81	8.46	-1.2275	5.15e-05	0.000474549	gi|91083301|ref|XP_974629.1|/1.18593e-98/PREDICTED: similar to alpha methylacyl-coa racemase [Tribolium castaneum]
BGIBMGA014091-TA	78.41	33.57	-1.22387	6.89e-16	2.46e-14	gi|189239726|ref|XP_001807608.1|/6.13477e-17/PREDICTED: similar to GH06117p [Tribolium castaneum]
BGIBMGA010262-TA	18.97	8.18	-1.21355	8.72e-05	0.000766662	gi|153791737|ref|NP_001093289.1|/6.16166e-57/dynein molecular motor protein light chain 1 [Bombyx mori]
BGIBMGA006749-TA	56.9	24.83	-1.19634	1.47e-11	3.38e-10	gi|114052967|ref|NP_001040119.1|/0/elongation factor Tu [Bombyx mori]
BGIBMGA002309-TA	56.9	24.83	-1.19634	1.47e-11	3.36e-10	gi|114052609|ref|NP_001040261.1|/8.57519e-57/nucleoplasmin isoform 2 [Bombyx mori]
BGIBMGA011864-TA	34.25	14.95	-1.19596	1.71e-07	2.38e-06	gi|270001417|gb|EEZ97864.1|/2.75815e-30/hypothetical protein TcasGA2_TC000236 [Tribolium castaneum]
BGIBMGA001864-TA	37.93	16.64	-1.18868	4.34e-08	6.54e-07	gi|170053131|ref|XP_001862534.1|/1.85878e-55/transmembrane protein 38A [Culex quinquefasciatus]
BGIBMGA002604-TA	34.53	15.23	-1.18093	2.02e-07	2.79e-06	gi|307191156|gb|EFN74854.1|/8.23492e-131/C3 and PZP-like alpha-2-macroglobulin domain-containing protein 8 [Camponotus floridanus]
BGIBMGA012772-TA	106.72	47.11	-1.17973	5.65e-20	2.41e-18	gi|156550340|ref|XP_001606535.1|/0/PREDICTED: similar to ATP-dependent RNA helicase [Nasonia vitripennis]
BGIBMGA003974-TA	97.94	43.45	-1.17254	2.67e-18	1.08e-16	gi|195386420|ref|XP_002051902.1|/2.78051e-17/GJ24570 [Drosophila virilis]
BGIBMGA014403-TA	98.51	43.73	-1.17165	2.25e-18	9.17e-17	gi|91092800|ref|XP_974187.1|/2.07849e-45/PREDICTED: similar to vacuolar ATP synthase subunit S1 [Tribolium castaneum]
BGIBMGA000572-TA	24.06	10.72	-1.16633	1.79e-05	0.000183832	gi|168823402|ref|NP_001108335.1|/5.12053e-138/glycerol kinase [Bombyx mori]
BGIBMGA001119-TA	204.38	91.12	-1.16541	4.07e-36	2.87e-34	gi|91080775|ref|XP_968281.1|/0/PREDICTED: similar to rab gdp-dissociation inhibitor [Tribolium castaneum]
BGIBMGA010472-TA	116.91	52.19	-1.16355	2.69e-21	1.22e-19	gi|270014225|gb|EFA10673.1|/0/muscle-specific protein 300 [Tribolium castaneum]
BGIBMGA007720-TA	22.08	9.87	-1.16162	4.27e-05	0.000404332	gi|307563506|gb|ADN52338.1|/1.0857e-169/serpin-2 [Bombyx mandarina]
BGIBMGA002953-TA	38.5	17.21	-1.16161	6.01e-08	8.88e-07	gi|91082883|ref|XP_971686.1|/0/PREDICTED: similar to 26S proteasome regulatory subunit S3 [Tribolium castaneum]
BGIBMGA004488-TA	188.24	84.63	-1.15333	7.14e-33	4.48e-31	gi|195434262|ref|XP_002065122.1|/4.03446e-45/GK14843 [Drosophila willistoni]
BGIBMGA005316-TA	41.89	18.9	-1.14822	2.12e-08	3.32e-07	gi|194753806|ref|XP_001959196.1|/3.74463e-06/GF12180 [Drosophila ananassae]
BGIBMGA007098-TA	96.81	43.73	-1.14653	1.6e-17	6.18e-16	gi|148298833|ref|NP_001091765.1|/0/NADP-dependent oxidoreductase [Bombyx mori]
BGIBMGA000549-TA	31.14	14.11	-1.14205	1.55e-06	1.91e-05	gi|66546911|ref|XP_395356.2|/1.00068e-104/PREDICTED: similar to CG9953-PA [Apis mellifera]
BGIBMGA006608-TA	53.5	24.26	-1.14096	2.95e-10	5.92e-09	gi|189241213|ref|XP_970686.2|/1.92693e-92/PREDICTED: similar to predicted protein [Tribolium castaneum]
BGIBMGA009419-TA	47.84	21.72	-1.13919	2.69e-09	4.75e-08	gi|307195540|gb|EFN77426.1|/1.67909e-86/Malignant T cell amplified sequence 1 [Harpegnathos saltator]
BGIBMGA011473-TA	41.61	18.9	-1.13854	2.95e-08	4.54e-07	gi|195167325|ref|XP_002024484.1|/6.11213e-25/GL15894 [Drosophila persimilis]
BGIBMGA001241-TA	32.27	14.67	-1.13732	1.09e-06	1.37e-05	gi|157127009|ref|XP_001654758.1|/0/heat shock protein [Aedes aegypti]
BGIBMGA005930-TA	21.51	9.87	-1.12389	8.34e-05	0.000739966	gi|114052198|ref|NP_001040226.1|/0/WD40 protein [Bombyx mori]
BGIBMGA003073-TA	50.39	23.13	-1.12337	1.56e-09	2.88e-08	gi|112982880|ref|NP_001037572.1|/5.28797e-88/translationally-controlled tumor protein homolog [Bombyx mori]
BGIBMGA004278-TA	25.19	11.57	-1.12246	2.05e-05	0.000207912	gi|91092934|ref|XP_971990.1|/2.44454e-33/PREDICTED: similar to CG40042 CG40042-PA [Tribolium castaneum]
BGIBMGA008668-TA	76.15	34.98	-1.12231	1.14e-13	3.48e-12	gi|112982842|ref|NP_001036891.1|/0/clip domain serine protease 4 [Bombyx mori]
BGIBMGA001558-TA	40.48	18.62	-1.12036	6.73e-08	9.92e-07	gi|91092762|ref|XP_973584.1|/0/PREDICTED: similar to isoleucyl tRNA synthetase [Tribolium castaneum]
BGIBMGA012632-TA	22.08	10.16	-1.11984	6.97e-05	0.000627068	gi|114051374|ref|NP_001040317.1|/1.27456e-79/NADH-ubiquinone oxidoreductase subunit B14.7 [Bombyx mori]
BGIBMGA002618-TA	78.98	36.39	-1.11795	4.82e-14	1.52e-12	gi|157137897|ref|XP_001664066.1|/7.24047e-88/leucine-rich transmembrane protein [Aedes aegypti]
BGIBMGA010577-TA	41.61	19.18	-1.11733	4.74e-08	7.14e-07	gi|91077034|ref|XP_967567.1|/2.48072e-113/PREDICTED: similar to CHORD CG6198-PA [Tribolium castaneum]
BGIBMGA005530-TA	54.92	25.39	-1.11307	3.88e-10	7.69e-09	gi|87248359|gb|ABD36232.1|/1.66308e-46/ribosomal protein S33 [Bombyx mori]
BGIBMGA002215-TA	24.34	11.28	-1.10956	3.4e-05	0.000329891	gi|158635981|ref|NP_001091841.1|/7.82101e-63/mitochondrial import inner membrane translocase [Bombyx mori]
BGIBMGA009118-TA	41.89	19.47	-1.10535	5.49e-08	8.15e-07	gi|170052104|ref|XP_001862070.1|/2.4982e-73/ubiquitin-conjugating enzyme E2 C [Culex quinquefasciatus]
BGIBMGA004231-TA	141.54	66.01	-1.10045	2.1e-23	1.03e-21	gi|164448660|ref|NP_001106742.1|/3.8834e-51/cytochrome c oxidase polypeptide Vb [Bombyx mori]
BGIBMGA010435-TA	48.97	22.85	-1.0997	4.87e-09	8.19e-08	gi|170061451|ref|XP_001866238.1|/1.80088e-124/conserved hypothetical protein [Culex quinquefasciatus]
BGIBMGA001323-TA	22.93	10.72	-1.09693	6.75e-05	0.000608176	gi|114050771|ref|NP_001040154.1|/3.85887e-122/short-chain dehydrogenease/reductase [Bombyx mori]
BGIBMGA008670-TA	583.98	273.93	-1.09211	3.43e-90	4.16e-88	gi|114052262|ref|NP_001040232.1|/9.56812e-136/ATP synthase [Bombyx mori]
BGIBMGA012013-TA	30.57	14.39	-1.08705	4.76e-06	5.42e-05	gi|195376137|ref|XP_002046853.1|/3.7924e-130/GJ12262 [Drosophila virilis]
BGIBMGA003336-TA	46.71	22	-1.08623	1.55e-08	2.51e-07	gi|156550897|ref|XP_001602514.1|/1.28655e-100/PREDICTED: similar to mrna (guanine-7-)methyltransferase [Nasonia vitripennis]
BGIBMGA011618-TA	26.33	12.41	-1.0852	2.29e-05	0.000231159	gi|163838694|ref|NP_001106230.1|/1.17254e-161/cytochrome c1 [Bombyx mori]
BGIBMGA008038-TA	31.7	14.95	-1.08434	3.33e-06	3.87e-05	gi|112983994|ref|NP_001036836.1|/3.88721e-103/peptidoglycan recognition protein precursor [Bombyx mori]
BGIBMGA010913-TA	194.19	91.69	-1.08263	9.7e-31	5.76e-29	gi|290543468|ref|NP_001166291.1|/0/cuticular protein RR-3 motif 148 [Bombyx mori]
BGIBMGA012537-TA	26.89	12.7	-1.08224	1.92e-05	0.000195957	gi|148298659|ref|NP_001091811.1|/3.2832e-113/mitochondrial ribosomal protein L32 [Bombyx mori]
BGIBMGA013852-TA	329.21	155.73	-1.07996	9.66e-51	9.03e-49	gi|112982980|ref|NP_001037090.1|/0/serine protease inhibitor 4 [Bombyx mori]
BGIBMGA009418-TA	26.04	12.41	-1.06923	3.16e-05	0.000307218	gi|153792512|ref|NP_001093316.1|/0/adiponectin receptor [Bombyx mori]
BGIBMGA010604-TA	100.49	47.96	-1.06715	2.6e-16	9.5e-15	gi|112983712|ref|NP_001037372.1|/1.07354e-69/ubiquitin/ribosomal protein L40 fusion protein [Bombyx mori]
BGIBMGA002429-TA	574.35	274.5	-1.06512	2.82e-85	3.35e-83	gi|60592747|dbj|BAD90848.1|/1.55538e-92/cyclophilin-like protein [Bombyx mori]
BGIBMGA005511-TA	287.03	137.95	-1.05706	5.42e-43	4.29e-41	gi|146746652|gb|ABQ43785.1|/3.15756e-37/mitochondrial cytochrome c oxidase subunit VIa [Bombyx mori]
BGIBMGA009022-TA	33.4	16.08	-1.05458	3.07e-06	3.62e-05	gi|270012243|gb|EFA08691.1|/2.03655e-79/hypothetical protein TcasGA2_TC006362 [Tribolium castaneum]
BGIBMGA003587-TA	60.29	29.06	-1.05288	3.58e-10	7.14e-09	gi|112983366|ref|NP_001036997.1|/0/protein disulfide-isomerase like protein ERp57 [Bombyx mori]
BGIBMGA009515-TA	105.02	50.78	-1.04833	1.55e-16	5.75e-15	gi|153792309|ref|NP_001093304.1|/0/pyruvate dehydrogenase [Bombyx mori]
BGIBMGA012264-TA	193.9	94.51	-1.03677	1.02e-28	5.77e-27	gi|281398208|gb|ADA67927.1|/0/putative lysozyme [Bombyx mori]
BGIBMGA010381-TA	57.75	28.21	-1.03361	1.51e-09	2.8e-08	gi|157124684|ref|XP_001654152.1|/0/vesicle protein sorting-associated [Aedes aegypti]
BGIBMGA005862-TA	189.94	92.82	-1.03304	5.24e-28	2.93e-26	gi|195055931|ref|XP_001994866.1|/4.64754e-65/GH17475 [Drosophila grimshawi]
BGIBMGA001030-TA	90.3	44.29	-1.02774	5.18e-14	1.62e-12	gi|225346695|gb|ACN86370.1|/2.33024e-32/troponin I transcript variant C [Bombyx mandarina]
BGIBMGA006158-TA	40.76	20.03	-1.02499	4.68e-07	6.18e-06	gi|114053221|ref|NP_001040289.1|/3.97098e-139/prohibitin protein WPH [Bombyx mori]
BGIBMGA007950-TA	67.65	33.29	-1.023	8.65e-11	1.84e-09	gi|112984012|ref|NP_001036837.1|/0/heat shock 70 kD protein cognate [Bombyx mori]
BGIBMGA009103-TA	161.35	79.56	-1.02008	1.42e-23	7.07e-22	gi|112983786|ref|NP_001037378.1|/0/sterol carrier protein x [Bombyx mori]
BGIBMGA006840-TA	58.88	29.06	-1.01874	1.63e-09	2.99e-08	gi|151301107|ref|NP_001093083.1|/2.6842e-57/eukaryotic translation initiation factor 1A [Bombyx mori]
BGIBMGA001582-TA	188.53	93.1	-1.01794	3.5e-27	1.92e-25	gi|114052272|ref|NP_001040465.1|/4.06567e-37/tropomyosin-2 isoform 2 [Bombyx mori]
BGIBMGA014026-TA	47.27	23.42	-1.01318	7.51e-08	1.1e-06	gi|86450731|gb|ABC96701.1|/4.31595e-28/yellow8 [Bombyx mori]
BGIBMGA006415-TA	35.67	17.77	-1.00527	3.57e-06	4.13e-05	gi|112982938|ref|NP_001037099.1|/0/chorion b-ZIP transcription factor [Bombyx mori]
